# Supplementary material for: circCDYL2, Overexpressed in Highly Migratory Colorectal Cancer Cells, Promotes Migration by Binding to Ezrin
Source: Front Oncol. 2021 Aug 17;11:716073. doi: 10.3389/fonc.2021.716073 (PMC8416158; doi:10.3389/fonc.2021.716073)
Supplement: Supplementary file 1 [file DataSheet_1.csv]

Supplementary Table 4. The proteins pulled by circCDYL2 identified by MS
Protein Group	Protein ID	Accession	-10lgP	Coverage (%)	Coverage (%) 4087-1	Area 4087-1	#Peptides	#Unique	#Spec 4087-1	PTM	Avg. Mass	Description
6	2	P35527	146.84	7	7	1.85E+06	6	5	6	Oxidation (M)	62064	Keratin type I cytoskeletal 9 OS=Homo sapiens GN=KRT9 PE=1 SV=3
2	19	P15311	122.72	11	11	8.89E+06	10	10	11		69413	Ezrin OS=Homo sapiens GN=EZR PE=1 SV=4
3	3	P04264	120.1	8	8	2.24E+06	7	4	8	Oxidation (M)	66039	Keratin type II cytoskeletal 1 OS=Homo sapiens GN=KRT1 PE=1 SV=6
4	4	P13645	110.59	12	12	2.30E+06	7	4	7	Oxidation (M)	58827	Keratin type I cytoskeletal 10 OS=Homo sapiens GN=KRT10 PE=1 SV=6
1	22	|TRYP_PIG	102.27	8	8	7.17E+08	4	4	12	Deamidation (NQ)	24409	SWISS-PROT:#CONTAM#P00761|TRYP_PIG Trypsin - Sus scrofa (Pig).
7	15	P13647	92.71	8	8	4.39E+05	6	4	6	Oxidation (M)	62378	Keratin type II cytoskeletal 5 OS=Homo sapiens GN=KRT5 PE=1 SV=3
9	18	P02533	90.27	8	8	9.14E+04	4	1	4	Oxidation (M)	51562	Keratin type I cytoskeletal 14 OS=Homo sapiens GN=KRT14 PE=1 SV=4
20	7	P35908	87.06	4	4	3.59E+05	2	1	2		65433	Keratin type II cytoskeletal 2 epidermal OS=Homo sapiens GN=KRT2 PE=1 SV=2
83	99	P81605	50.87	10	10	4.63E+05	1	1	1		11284	Dermcidin OS=Homo sapiens GN=DCD PE=1 SV=2
19	125	Q12906	47.73	2	2	7.38E+05	2	2	2	Oxidation (M)	95339	Interleukin enhancer-binding factor 3 OS=Homo sapiens GN=ILF3 PE=1 SV=3
26	104	A0A0A0MRZ7	45.18	17	17	4.13E+05	2	2	2		13297	Immunoglobulin kappa variable 2D-26 OS=Homo sapiens GN=IGKV2D-26 PE=3 SV=1
26	105	A0A075B6S2	45.18	17	17	4.13E+05	2	2	2		13143	Immunoglobulin kappa variable 2D-29 OS=Homo sapiens GN=IGKV2D-29 PE=3 SV=1
26	106	A2NJV5	45.18	17	17	4.13E+05	2	2	2		13085	Immunoglobulin kappa variable 2-29 OS=Homo sapiens GN=IGKV2-29 PE=3 SV=2
84	82	Q8IY67	42.63	2	2	8.90E+04	1	1	1		63877	Ribonucleoprotein PTB-binding 1 OS=Homo sapiens GN=RAVER1 PE=1 SV=1
85	220	Q15637	41.13	2	2	5.71E+04	1	1	1	Carbamidomethylation	68330	Splicing factor 1 OS=Homo sapiens GN=SF1 PE=1 SV=4
14	161	P13010	39.42	3	3	3.46E+05	2	2	2	Carbamidomethylation	82705	X-ray repair cross-complementing protein 5 OS=Homo sapiens GN=XRCC5 PE=1 SV=3
28	10842	Q92520	39.2	4	4	0.00E+00	2	1	2		24680	Protein FAM3C OS=Homo sapiens GN=FAM3C PE=1 SV=1
12	3729	O15018	34.28	0	0	1.57E+06	2	1	3		301640	PDZ domain-containing protein 2 OS=Homo sapiens GN=PDZD2 PE=1 SV=4
27	10841	P35241	33.01	1	1	9.38E+04	1	1	1		68564	Radixin OS=Homo sapiens GN=RDX PE=1 SV=1
17	183	Q12802	31.14	0	0	7.42E+07	1	1	1		307550	A-kinase anchor protein 13 OS=Homo sapiens GN=AKAP13 PE=1 SV=2
86	321	Q14247	30.59	1	1	6.85E+04	1	1	1		61586	Src substrate cortactin OS=Homo sapiens GN=CTTN PE=1 SV=2
48	4520	P53804	29.63	0	0	3.36E+06	1	1	1		229867	E3 ubiquitin-protein ligase TTC3 OS=Homo sapiens GN=TTC3 PE=1 SV=2
38	10865	Q99471	20.97	3	3	9.86E+04	1	1	1		17328	Prefoldin subunit 5 OS=Homo sapiens GN=PFDN5 PE=1 SV=2
38	1477	Q9ULX5	20.97	1	1	9.86E+04	1	1	1		68298	RING finger protein 112 OS=Homo sapiens GN=RNF112 PE=2 SV=2
38	3772	Q9BX26	20.97	0	0	9.86E+04	1	1	1		175638	Synaptonemal complex protein 2 OS=Homo sapiens GN=SYCP2 PE=2 SV=2
38	4633	P58107	20.97	0	0	9.86E+04	1	1	1		555629	Epiplakin OS=Homo sapiens GN=EPPK1 PE=1 SV=2
