# Supplementary material for: circCDYL2, Overexpressed in Highly Migratory Colorectal Cancer Cells, Promotes Migration by Binding to Ezrin
Source: Front Oncol. 2021 Aug 17;11:716073. doi: 10.3389/fonc.2021.716073 (PMC8416158; doi:10.3389/fonc.2021.716073)
Supplement: Supplementary file 4 [file Table_3.xls]

Supplementary Table 3. The differentially expressed circRNAs identified in H-RKO compared to N-RKO by RNA sequencing
circName	gene symbol	N-RKO	H-RKO	Fold_change	log2(Fold_change)	p-value	circBase	Web
hsa_circ:chr5:54948357-54952602	SLC38A9	27.88670667	1.79296898	0.064294755	-3.959155133	0.021104402	NA	NA
hsa_circ:chr19:17338649-17339118	OCEL1	30.1176432	3.585937959	0.119064362	-3.070186446	0.038772692	NA	NA
hsa_circ:chr16:31230416-31230840	TRIM72	189.6296053	28.68750367	0.151281777	-2.72468988	3.73E-06	NA	NA
hsa_circ:chr11:63517463-63517670	RTN3	33.464048	5.378906939	0.160736888	-2.637227038	0.048643267	hsa_circ_0022603	http://www.circbase.org/cgi-bin/singlerecord.cgi?id=hsa_circ_0022603
hsa_circ:chr3:196214270-196215554	RNF168	45.73419893	8.068360409	0.176418536	-2.502925947	0.025238319	NA	NA
hsa_circ:chr17:19861327-19861884	AKAP10	42.38779413	8.964844898	0.211495905	-2.241298362	0.047285887	hsa_circ_0004719	http://www.circbase.org/cgi-bin/singlerecord.cgi?id=hsa_circ_0004719
hsa_circ:chr19:8002912-8006082	TIMM44	44.61873067	9.861329388	0.221013221	-2.17779542	0.046187935	hsa_circ_0049024	http://www.circbase.org/cgi-bin/singlerecord.cgi?id=hsa_circ_0049024
hsa_circ:chr5:108133825-108134090	FER	79.19824694	20.61914327	0.260348481	-1.941484107	0.015481074	hsa_circ_0006072	http://www.circbase.org/cgi-bin/singlerecord.cgi?id=hsa_circ_0006072
hsa_circ:chr13:111870026-111896641	ARHGEF7	65.81262774	20.61914327	0.313300714	-1.674380037	0.048986499	hsa_circ_0009141	http://www.circbase.org/cgi-bin/singlerecord.cgi?id=hsa_circ_0009141
hsa_circ:chr8:48866180-48869991	PRKDC	68.04356427	21.51562776	0.316203714	-1.66107378	0.046841121	hsa_circ_0084464	http://www.circbase.org/cgi-bin/singlerecord.cgi?id=hsa_circ_0084464
hsa_circ:chr1:59787208-59844509	FGGY	75.85184214	25.99805021	0.342747776	-1.54478079	0.048494871	hsa_circ_0005354	http://www.circbase.org/cgi-bin/singlerecord.cgi?id=hsa_circ_0005354
hsa_circ:chr2:65727763-65728281	ENSG00000204929.7,LOC100129140	159.5119621	58.27149184	0.365311109	-1.452802467	0.008890822	NA	NA
hsa_circ:chr7:137363303-137374748	DGKI	131.6252555	52.8925849	0.40184222	-1.315298944	0.026429564	NA	NA
hsa_circ:chr7:48033912-48035743	SUN3	1621.89086	710.9122004	0.438323082	-1.189933442	1.20E-05	NA	NA
hsa_circ:chr22:32134373-32134897	PRR14L	233.1328677	104.8886853	0.449909471	-1.152293356	0.01360537	NA	NA
hsa_circ:chr17:79660684-79661883	HGS	153.9346208	71.71875919	0.465904023	-1.101895305	0.04237349	hsa_circ_0004721	http://www.circbase.org/cgi-bin/singlerecord.cgi?id=hsa_circ_0004721
hsa_circ:chr1:21083659-21100103	HP1BP3	103.7385488	215.1562776	2.074024363	1.052432841	0.027786093	hsa_circ_0000024	http://www.circbase.org/cgi-bin/singlerecord.cgi?id=hsa_circ_0000024
hsa_circ:chr7:121753172-121773795	AASS	120.4705728	253.7051106	2.105950895	1.074471797	0.017529767	hsa_circ_0006919	http://www.circbase.org/cgi-bin/singlerecord.cgi?id=hsa_circ_0006919
hsa_circ:chr16:80718435-80719026	CDYL2	85.89105654	181.0898669	2.108366974	1.076125998	0.035264421	hsa_circ_0004087	http://www.circbase.org/cgi-bin/singlerecord.cgi?id=hsa_circ_0004087
hsa_circ:chr5:73930509-73932323	ENC1	88.12199307	195.4336188	2.217762127	1.149104633	0.021685792	hsa_circ_0006859	http://www.circbase.org/cgi-bin/singlerecord.cgi?id=hsa_circ_0006859
hsa_circ:chr12:78334099-78415642	NAV3	121.5860411	280.5996453	2.307827797	1.206535579	0.006438655	hsa_circ_0008509	http://www.circbase.org/cgi-bin/singlerecord.cgi?id=hsa_circ_0008509
hsa_circ:chr12:78334099-78401225	NAV3	79.19824694	222.3281535	2.807235792	1.489150247	0.002598246	hsa_circ_0005450	http://www.circbase.org/cgi-bin/singlerecord.cgi?id=hsa_circ_0005450
hsa_circ:chr7:97820040-97823884	LMTK2	23.4248336	75.30469715	3.214737762	1.684701056	0.036893442	hsa_circ_0001725	http://www.circbase.org/cgi-bin/singlerecord.cgi?id=hsa_circ_0001725
hsa_circ:chr5:145197457-145205763	PRELID2	24.54030187	87.85548	3.580048871	1.839979282	0.016026608	hsa_circ_0006528	http://www.circbase.org/cgi-bin/singlerecord.cgi?id=hsa_circ_0006528
hsa_circ:chr17:76388557-76400170	PGS1	18.96296053	69.92579021	3.687493315	1.882640434	0.027930532	hsa_circ_0008886	http://www.circbase.org/cgi-bin/singlerecord.cgi?id=hsa_circ_0008886
hsa_circ:chr14:102449356-102449946	DYNC1H1	13.3856192	57.37500735	4.286317016	2.099738556	0.030125396	hsa_circ_0002060	http://www.circbase.org/cgi-bin/singlerecord.cgi?id=hsa_circ_0002060
hsa_circ:chr3:8977555-8983488	RAD18	10.0392144	59.16797633	5.893685897	2.559170174	0.01097642	hsa_circ_0001264	http://www.circbase.org/cgi-bin/singlerecord.cgi?id=hsa_circ_0001264
hsa_circ:chr8:68018140-68028357	CSPP1	5.577341333	39.44531755	7.072423077	2.82220458	0.02749402	hsa_circ_0001806	http://www.circbase.org/cgi-bin/singlerecord.cgi?id=hsa_circ_0001806
hsa_circ:chr1:39696854-39723700	MACF1	5.577341333	44.82422449	8.036844405	3.006629151	0.013923568	hsa_circ_0008939	http://www.circbase.org/cgi-bin/singlerecord.cgi?id=hsa_circ_0008939
hsa_circ:chr7:105103068-105105861	PUS7	3.3464048	32.27344163	9.644213286	3.269663557	0.029725296	hsa_circ_0003331	http://www.circbase.org/cgi-bin/singlerecord.cgi?id=hsa_circ_0003331
hsa_circ:chr5:176963359-176966148	FAM193B	3.3464048	36.75586408	10.98368735	3.45729056	0.015893825	hsa_circ_0002972	http://www.circbase.org/cgi-bin/singlerecord.cgi?id=hsa_circ_0002972
hsa_circ:chr15:59204762-59209198	SLTM	0	513.6856127	Inf	Inf	3.33E-32	hsa_circ_0000605	http://www.circbase.org/cgi-bin/singlerecord.cgi?id=hsa_circ_0000605
hsa_circ:chr17:80863812-80869665	TBCD	0	203.5019792	Inf	Inf	7.61E-16	hsa_circ_0046580	http://www.circbase.org/cgi-bin/singlerecord.cgi?id=hsa_circ_0046580
hsa_circ:chr17:1746097-1756483	RPA1	0	177.503929	Inf	Inf	3.86E-14	hsa_circ_0000734	http://www.circbase.org/cgi-bin/singlerecord.cgi?id=hsa_circ_0000734
hsa_circ:chr4:1918598-1941505	NSD2	0	140.7480649	Inf	Inf	1.38E-11	NA	NA
hsa_circ:chr17:80842021-80861354	TBCD	0	129.990251	Inf	Inf	8.18E-11	hsa_circ_0046534	http://www.circbase.org/cgi-bin/singlerecord.cgi?id=hsa_circ_0046534
hsa_circ:chr7:102994368-102996240	PSMC2	0	128.197282	Inf	Inf	1.10E-10	hsa_circ_0002747	http://www.circbase.org/cgi-bin/singlerecord.cgi?id=hsa_circ_0002747
hsa_circ:chr2:231940225-231951895	PSMD1	0	124.6113441	Inf	Inf	2.00E-10	hsa_circ_0001110	http://www.circbase.org/cgi-bin/singlerecord.cgi?id=hsa_circ_0001110
hsa_circ:chr1:44773982-44804994	ERI3	0	120.1289216	Inf	Inf	4.23E-10	hsa_circ_0007693	http://www.circbase.org/cgi-bin/singlerecord.cgi?id=hsa_circ_0007693
hsa_circ:chr8:133740044-133769540	TMEM71	0	119.2324371	Inf	Inf	4.92E-10	hsa_circ_0006050	http://www.circbase.org/cgi-bin/singlerecord.cgi?id=hsa_circ_0006050
hsa_circ:chr8:124392769-124392917	ATAD2	0	114.7500147	Inf	Inf	1.04E-09	hsa_circ_0006549	http://www.circbase.org/cgi-bin/singlerecord.cgi?id=hsa_circ_0006549
hsa_circ:chr5:179134133-179136060	CANX	0	112.0605612	Inf	Inf	1.64E-09	hsa_circ_0003938	http://www.circbase.org/cgi-bin/singlerecord.cgi?id=hsa_circ_0003938
hsa_circ:chr8:133734286-133769540	TMEM71	0	112.0605612	Inf	Inf	1.64E-09	hsa_circ_0008205	http://www.circbase.org/cgi-bin/singlerecord.cgi?id=hsa_circ_0008205
hsa_circ:chr9:33960824-33973235	UBAP2	0	96.8203249	Inf	Inf	2.19E-08	hsa_circ_0001850	http://www.circbase.org/cgi-bin/singlerecord.cgi?id=hsa_circ_0001850
hsa_circ:chr10:31230504-31273355	ZNF438	0	90.54493347	Inf	Inf	6.45E-08	NA	NA
hsa_circ:chr10:70497602-70502326	CCAR1	0	89.64844898	Inf	Inf	7.53E-08	hsa_circ_0006272	http://www.circbase.org/cgi-bin/singlerecord.cgi?id=hsa_circ_0006272
hsa_circ:chr17:73038276-73038754	ATP5H	0	88.75196449	Inf	Inf	8.80E-08	hsa_circ_0006942	http://www.circbase.org/cgi-bin/singlerecord.cgi?id=hsa_circ_0006942
hsa_circ:chr20:37612342-37623523	DHX35	0	87.85548	Inf	Inf	1.03E-07	hsa_circ_0001158	http://www.circbase.org/cgi-bin/singlerecord.cgi?id=hsa_circ_0001158
hsa_circ:chr9:140611078-140611634	EHMT1	0	86.06251102	Inf	Inf	1.40E-07	hsa_circ_0009011	http://www.circbase.org/cgi-bin/singlerecord.cgi?id=hsa_circ_0009011
hsa_circ:chr6:57372288-57398317	PRIM2	0	77.99415062	Inf	Inf	5.73E-07	hsa_circ_0005334	http://www.circbase.org/cgi-bin/singlerecord.cgi?id=hsa_circ_0005334
hsa_circ:chr8:59535779-59548105	NSMAF	0	77.99415062	Inf	Inf	5.73E-07	hsa_circ_0006683	http://www.circbase.org/cgi-bin/singlerecord.cgi?id=hsa_circ_0006683
hsa_circ:chr20:33954360-33962059	UQCC1	0	77.09766613	Inf	Inf	6.71E-07	hsa_circ_0060063	http://www.circbase.org/cgi-bin/singlerecord.cgi?id=hsa_circ_0060063
hsa_circ:chr16:21973781-21987564	UQCRC2	0	76.20118164	Inf	Inf	7.85E-07	hsa_circ_0005690	http://www.circbase.org/cgi-bin/singlerecord.cgi?id=hsa_circ_0005690
hsa_circ:chr11:77085373-77091039	PAK1	0	73.51172817	Inf	Inf	1.26E-06	NA	NA
hsa_circ:chr19:5941632-5957984	RANBP3	0	72.61524368	Inf	Inf	1.48E-06	hsa_circ_0048801	http://www.circbase.org/cgi-bin/singlerecord.cgi?id=hsa_circ_0048801
hsa_circ:chr14:77930941-77934851	AHSA1	0	70.8222747	Inf	Inf	2.03E-06	hsa_circ_0032777	http://www.circbase.org/cgi-bin/singlerecord.cgi?id=hsa_circ_0032777
hsa_circ:chr9:110062422-110074018	RAD23B	0	69.92579021	Inf	Inf	2.38E-06	hsa_circ_0008812	http://www.circbase.org/cgi-bin/singlerecord.cgi?id=hsa_circ_0008812
hsa_circ:chr1:176085760-176105683	RFWD2	0	68.13282123	Inf	Inf	3.28E-06	hsa_circ_0015373	http://www.circbase.org/cgi-bin/singlerecord.cgi?id=hsa_circ_0015373
hsa_circ:chr8:64098706-64100303	YTHDF3	0	67.23633674	Inf	Inf	3.84E-06	hsa_circ_0084620	http://www.circbase.org/cgi-bin/singlerecord.cgi?id=hsa_circ_0084620
hsa_circ:chrX:133607389-133632714	HPRT1	0	67.23633674	Inf	Inf	3.84E-06	hsa_circ_0009037	http://www.circbase.org/cgi-bin/singlerecord.cgi?id=hsa_circ_0009037
hsa_circ:chr2:242541311-242545888	THAP4	0	65.44336776	Inf	Inf	5.29E-06	hsa_circ_0004164	http://www.circbase.org/cgi-bin/singlerecord.cgi?id=hsa_circ_0004164
hsa_circ:chr11:1307232-1311639	TOLLIP	0	64.54688327	Inf	Inf	6.22E-06	hsa_circ_0003379	http://www.circbase.org/cgi-bin/singlerecord.cgi?id=hsa_circ_0003379
hsa_circ:chr17:76396758-76396936	PGS1	0	64.54688327	Inf	Inf	6.22E-06	hsa_circ_0045897	http://www.circbase.org/cgi-bin/singlerecord.cgi?id=hsa_circ_0045897
hsa_circ:chr19:33406243-33409245	CEP89	0	61.8574298	Inf	Inf	1.01E-05	NA	NA
hsa_circ:chr4:2492064-2502465	RNF4	0	60.06446082	Inf	Inf	1.39E-05	hsa_circ_0004803	http://www.circbase.org/cgi-bin/singlerecord.cgi?id=hsa_circ_0004803
hsa_circ:chr15:77759437-77764156	HMG20A	0	59.16797633	Inf	Inf	1.64E-05	hsa_circ_0036429	http://www.circbase.org/cgi-bin/singlerecord.cgi?id=hsa_circ_0036429
hsa_circ:chr1:11130957-11137005	ENSG00000226849.1,EXOSC10	0	59.16797633	Inf	Inf	1.64E-05	hsa_circ_0009759	http://www.circbase.org/cgi-bin/singlerecord.cgi?id=hsa_circ_0009759
hsa_circ:chr5:31421379-31424578	DROSHA	0	59.16797633	Inf	Inf	1.64E-05	hsa_circ_0005524	http://www.circbase.org/cgi-bin/singlerecord.cgi?id=hsa_circ_0005524
hsa_circ:chrX:53641495-53641706	HUWE1	0	59.16797633	Inf	Inf	1.64E-05	hsa_circ_0004396	http://www.circbase.org/cgi-bin/singlerecord.cgi?id=hsa_circ_0004396
hsa_circ:chr9:114289548-114296633	ZNF483	0	57.37500735	Inf	Inf	2.27E-05	NA	NA
hsa_circ:chr16:88675342-88677944	ZC3H18	0	55.58203837	Inf	Inf	3.14E-05	hsa_circ_0004640	http://www.circbase.org/cgi-bin/singlerecord.cgi?id=hsa_circ_0004640
hsa_circ:chrX:23748644-23751334	ACOT9	0	55.58203837	Inf	Inf	3.14E-05	hsa_circ_0090095	http://www.circbase.org/cgi-bin/singlerecord.cgi?id=hsa_circ_0090095
hsa_circ:chr3:47762156-47770584	SMARCC1	0	54.68555388	Inf	Inf	3.70E-05	hsa_circ_0065298	http://www.circbase.org/cgi-bin/singlerecord.cgi?id=hsa_circ_0065298
hsa_circ:chr17:48814321-48819092	LUC7L3	0	53.78906939	Inf	Inf	4.36E-05	NA	NA
hsa_circ:chr6:17669524-17675264	NUP153	0	52.8925849	Inf	Inf	5.13E-05	hsa_circ_0075737	http://www.circbase.org/cgi-bin/singlerecord.cgi?id=hsa_circ_0075737
hsa_circ:chr2:208485365-208486641	METTL21A	0	51.99610041	Inf	Inf	6.05E-05	NA	NA
hsa_circ:chr3:170906491-170912424	TNIK	0	51.99610041	Inf	Inf	6.05E-05	hsa_circ_0002387	http://www.circbase.org/cgi-bin/singlerecord.cgi?id=hsa_circ_0002387
hsa_circ:chr12:133768075-133768589	ZNF268	0	51.09961592	Inf	Inf	7.14E-05	hsa_circ_0029596	http://www.circbase.org/cgi-bin/singlerecord.cgi?id=hsa_circ_0029596
hsa_circ:chr7:6472468-6476164	DAGLB	0	51.09961592	Inf	Inf	7.14E-05	hsa_circ_0001674	http://www.circbase.org/cgi-bin/singlerecord.cgi?id=hsa_circ_0001674
hsa_circ:chr11:122646927-122647918	UBASH3B	0	50.20313143	Inf	Inf	8.42E-05	hsa_circ_0003391	http://www.circbase.org/cgi-bin/singlerecord.cgi?id=hsa_circ_0003391
hsa_circ:chr13:26974590-26975761	CDK8	0	49.30664694	Inf	Inf	9.93E-05	hsa_circ_0003489	http://www.circbase.org/cgi-bin/singlerecord.cgi?id=hsa_circ_0003489
hsa_circ:chr11:108002634-108005043	ACAT1	0	48.41016245	Inf	Inf	0.000117228	hsa_circ_0007512	http://www.circbase.org/cgi-bin/singlerecord.cgi?id=hsa_circ_0007512
hsa_circ:chr3:47770515-47814426	SMARCC1	0	48.41016245	Inf	Inf	0.000117228	hsa_circ_0005435	http://www.circbase.org/cgi-bin/singlerecord.cgi?id=hsa_circ_0005435
hsa_circ:chr17:80992911-81006661	B3GNTL1	0	47.51367796	Inf	Inf	0.000138356	NA	NA
hsa_circ:chr15:44053622-44055404	PDIA3	0	46.61719347	Inf	Inf	0.000163265	hsa_circ_0003598	http://www.circbase.org/cgi-bin/singlerecord.cgi?id=hsa_circ_0003598
hsa_circ:chr1:21415631-21437876	EIF4G3	0	46.61719347	Inf	Inf	0.000163265	hsa_circ_0005735	http://www.circbase.org/cgi-bin/singlerecord.cgi?id=hsa_circ_0005735
hsa_circ:chr2:179455866-179465394	TTN,TTN-AS1	0	46.61719347	Inf	Inf	0.000163265	NA	NA
hsa_circ:chr8:141828376-141840625	PTK2	0	45.72070898	Inf	Inf	0.000192632	NA	NA
hsa_circ:chr22:41349559-41360121	RBX1	0	43.92774	Inf	Inf	0.000268086	hsa_circ_0008884	http://www.circbase.org/cgi-bin/singlerecord.cgi?id=hsa_circ_0008884
hsa_circ:chr16:72984368-72984864	ZFHX3	0	43.03125551	Inf	Inf	0.00031624	hsa_circ_0040434	http://www.circbase.org/cgi-bin/singlerecord.cgi?id=hsa_circ_0040434
hsa_circ:chr18:12356693-12360050	AFG3L2	0	42.13477102	Inf	Inf	0.000373045	hsa_circ_0046964	http://www.circbase.org/cgi-bin/singlerecord.cgi?id=hsa_circ_0046964
hsa_circ:chr1:15964802-15978390	DDI2	0	42.13477102	Inf	Inf	0.000373045	hsa_circ_0000020	http://www.circbase.org/cgi-bin/singlerecord.cgi?id=hsa_circ_0000020
hsa_circ:chr20:25666203-25667102	ZNF337	0	42.13477102	Inf	Inf	0.000373045	NA	NA
hsa_circ:chr2:32399132-32409407	SLC30A6	0	42.13477102	Inf	Inf	0.000373045	hsa_circ_0005695	http://www.circbase.org/cgi-bin/singlerecord.cgi?id=hsa_circ_0005695
hsa_circ:chr8:120800578-120810086	TAF2	0	42.13477102	Inf	Inf	0.000373045	NA	NA
hsa_circ:chr9:36197548-36204176	CLTA	0	42.13477102	Inf	Inf	0.000373045	hsa_circ_0007812	http://www.circbase.org/cgi-bin/singlerecord.cgi?id=hsa_circ_0007812
hsa_circ:chr9:100416080-100418367	NCBP1	0	41.23828653	Inf	Inf	0.000440071	NA	NA
hsa_circ:chrX:71681854-71684581	HDAC8	0	41.23828653	Inf	Inf	0.000440071	hsa_circ_0091065	http://www.circbase.org/cgi-bin/singlerecord.cgi?id=hsa_circ_0091065
hsa_circ:chr17:79027468-79031767	BAIAP2	0	40.34180204	Inf	Inf	0.000519186	hsa_circ_0046092	http://www.circbase.org/cgi-bin/singlerecord.cgi?id=hsa_circ_0046092
hsa_circ:chr17:62515439-62522318	CEP95	0	39.44531755	Inf	Inf	0.000612603	hsa_circ_0045308	http://www.circbase.org/cgi-bin/singlerecord.cgi?id=hsa_circ_0045308
hsa_circ:chr6:108233920-108246136	SEC63	0	39.44531755	Inf	Inf	0.000612603	hsa_circ_0005115	http://www.circbase.org/cgi-bin/singlerecord.cgi?id=hsa_circ_0005115
hsa_circ:chr10:11551594-11569566	USP6NL	0	38.54883306	Inf	Inf	0.000722957	hsa_circ_0017688	http://www.circbase.org/cgi-bin/singlerecord.cgi?id=hsa_circ_0017688
hsa_circ:chr17:80842021-80851508	TBCD	0	37.65234857	Inf	Inf	0.000853344	hsa_circ_0046533	http://www.circbase.org/cgi-bin/singlerecord.cgi?id=hsa_circ_0046533
hsa_circ:chr2:209209835-209212747	PIKFYVE	0	37.65234857	Inf	Inf	0.000853344	hsa_circ_0001097	http://www.circbase.org/cgi-bin/singlerecord.cgi?id=hsa_circ_0001097
hsa_circ:chr12:123068825-123069537	KNTC1	0	36.75586408	Inf	Inf	0.001007411	NA	NA
hsa_circ:chr1:23107914-23111569	EPHB2	0	36.75586408	Inf	Inf	0.001007411	hsa_circ_0004085	http://www.circbase.org/cgi-bin/singlerecord.cgi?id=hsa_circ_0004085
hsa_circ:chr10:101937890-101939004	ERLIN1	0	35.85937959	Inf	Inf	0.001189571	NA	NA
hsa_circ:chr12:125587225-125587627	AACS	0	35.85937959	Inf	Inf	0.001189571	NA	NA
hsa_circ:chr22:41979963-41980607	PMM1	0	35.85937959	Inf	Inf	0.001189571	hsa_circ_0005703	http://www.circbase.org/cgi-bin/singlerecord.cgi?id=hsa_circ_0005703
hsa_circ:chr2:106739426-106782539	UXS1	0	35.85937959	Inf	Inf	0.001189571	hsa_circ_0055945	http://www.circbase.org/cgi-bin/singlerecord.cgi?id=hsa_circ_0055945
hsa_circ:chr2:169018297-169038600	STK39	0	35.85937959	Inf	Inf	0.001189571	hsa_circ_0001079	http://www.circbase.org/cgi-bin/singlerecord.cgi?id=hsa_circ_0001079
hsa_circ:chr10:70696692-70703013	DDX50	0	34.9628951	Inf	Inf	0.001405106	hsa_circ_0007097	http://www.circbase.org/cgi-bin/singlerecord.cgi?id=hsa_circ_0007097
hsa_circ:chr1:217783663-217787544	GPATCH2	0	34.9628951	Inf	Inf	0.001405106	hsa_circ_0002843	http://www.circbase.org/cgi-bin/singlerecord.cgi?id=hsa_circ_0002843
hsa_circ:chr9:132265602-132265951	LINC00963	0	34.9628951	Inf	Inf	0.001405106	hsa_circ_0089041	http://www.circbase.org/cgi-bin/singlerecord.cgi?id=hsa_circ_0089041
hsa_circ:chr16:68307721-68309152	SLC7A6	0	34.06641061	Inf	Inf	0.001660346	NA	NA
hsa_circ:chr19:42392135-42392936	ARHGEF1	0	34.06641061	Inf	Inf	0.001660346	NA	NA
hsa_circ:chr2:176835492-176860374	LNPK	0	34.06641061	Inf	Inf	0.001660346	hsa_circ_0005775	http://www.circbase.org/cgi-bin/singlerecord.cgi?id=hsa_circ_0005775
hsa_circ:chr7:5941288-5949747	CCZ1	0	34.06641061	Inf	Inf	0.001660346	hsa_circ_0004703	http://www.circbase.org/cgi-bin/singlerecord.cgi?id=hsa_circ_0004703
hsa_circ:chr8:42213034-42218883	POLB	0	34.06641061	Inf	Inf	0.001660346	NA	NA
hsa_circ:chr17:28934570-28937960	ENSG00000214719.7,LOC107133515	0	33.16992612	Inf	Inf	0.001962891	hsa_circ_0004832	http://www.circbase.org/cgi-bin/singlerecord.cgi?id=hsa_circ_0004832
hsa_circ:chr20:62641553-62642856	PRPF6	0	33.16992612	Inf	Inf	0.001962891	hsa_circ_0061208	http://www.circbase.org/cgi-bin/singlerecord.cgi?id=hsa_circ_0061208
hsa_circ:chr14:21461277-21462222	METTL17	0	32.27344163	Inf	Inf	0.002321898	hsa_circ_0031131	http://www.circbase.org/cgi-bin/singlerecord.cgi?id=hsa_circ_0031131
hsa_circ:chr15:65799581-65804902	DPP8	0	32.27344163	Inf	Inf	0.002321898	hsa_circ_0006487	http://www.circbase.org/cgi-bin/singlerecord.cgi?id=hsa_circ_0006487
hsa_circ:chr16:21629186-21629395	METTL9	0	32.27344163	Inf	Inf	0.002321898	hsa_circ_0038439	http://www.circbase.org/cgi-bin/singlerecord.cgi?id=hsa_circ_0038439
hsa_circ:chr19:34706029-34706566	LSM14A	0	32.27344163	Inf	Inf	0.002321898	hsa_circ_0050463	http://www.circbase.org/cgi-bin/singlerecord.cgi?id=hsa_circ_0050463
hsa_circ:chr20:13509080-13550233	TASP1	0	32.27344163	Inf	Inf	0.002321898	NA	NA
hsa_circ:chr2:232879545-232880381	DIS3L2,ENSG00000227033.1	0	32.27344163	Inf	Inf	0.002321898	hsa_circ_0004862	http://www.circbase.org/cgi-bin/singlerecord.cgi?id=hsa_circ_0004862
hsa_circ:chr5:179249958-179260782	SQSTM1	0	32.27344163	Inf	Inf	0.002321898	hsa_circ_0075320	http://www.circbase.org/cgi-bin/singlerecord.cgi?id=hsa_circ_0075320
hsa_circ:chr16:84767041-84779279	USP10	0	31.37695714	Inf	Inf	0.002748419	hsa_circ_0040698	http://www.circbase.org/cgi-bin/singlerecord.cgi?id=hsa_circ_0040698
hsa_circ:chr3:122422589-122427115	PARP14	0	31.37695714	Inf	Inf	0.002748419	hsa_circ_0006132	http://www.circbase.org/cgi-bin/singlerecord.cgi?id=hsa_circ_0006132
hsa_circ:chrX:23739998-23751334	ACOT9	0	31.37695714	Inf	Inf	0.002748419	hsa_circ_0090093	http://www.circbase.org/cgi-bin/singlerecord.cgi?id=hsa_circ_0090093
hsa_circ:chr10:123673305-123683844	ATE1	0	30.48047265	Inf	Inf	0.003255836	hsa_circ_0020254	http://www.circbase.org/cgi-bin/singlerecord.cgi?id=hsa_circ_0020254
hsa_circ:chr20:25612794-25615463	ENSG00000213742.2,ZNF337-AS1	0	30.48047265	Inf	Inf	0.003255836	hsa_circ_0059685	http://www.circbase.org/cgi-bin/singlerecord.cgi?id=hsa_circ_0059685
hsa_circ:chr2:9568894-9574089	CPSF3	0	30.48047265	Inf	Inf	0.003255836	NA	NA
hsa_circ:chr5:93964516-93966448	SLF1	0	30.48047265	Inf	Inf	0.003255836	hsa_circ_0073371	http://www.circbase.org/cgi-bin/singlerecord.cgi?id=hsa_circ_0073371
hsa_circ:chr8:54708207-54742093	ATP6V1H	0	30.48047265	Inf	Inf	0.003255836	NA	NA
hsa_circ:chr10:76349040-76360251	ADK	0	29.58398816	Inf	Inf	0.003860408	hsa_circ_0018900	http://www.circbase.org/cgi-bin/singlerecord.cgi?id=hsa_circ_0018900
hsa_circ:chr15:68121517-68125595	ENSG00000259410.1,SKOR1	0	29.58398816	Inf	Inf	0.003860408	NA	NA
hsa_circ:chr19:21349138-21350469	ZNF431	0	29.58398816	Inf	Inf	0.003860408	hsa_circ_0050286	http://www.circbase.org/cgi-bin/singlerecord.cgi?id=hsa_circ_0050286
hsa_circ:chr1:113196220-113209767	CAPZA1	0	29.58398816	Inf	Inf	0.003860408	hsa_circ_0005664	http://www.circbase.org/cgi-bin/singlerecord.cgi?id=hsa_circ_0005664
hsa_circ:chr2:44190727-44202356	LRPPRC	0	29.58398816	Inf	Inf	0.003860408	hsa_circ_0054391	http://www.circbase.org/cgi-bin/singlerecord.cgi?id=hsa_circ_0054391
hsa_circ:chr4:25153582-25160729	SEPSECS	0	29.58398816	Inf	Inf	0.003860408	hsa_circ_0069338	http://www.circbase.org/cgi-bin/singlerecord.cgi?id=hsa_circ_0069338
hsa_circ:chr7:135122906-135123171	CNOT4	0	29.58398816	Inf	Inf	0.003860408	hsa_circ_0003629	http://www.circbase.org/cgi-bin/singlerecord.cgi?id=hsa_circ_0003629
hsa_circ:chr10:12277047-12280484	CDC123	0	28.68750367	Inf	Inf	0.004581946	NA	NA
hsa_circ:chr14:37754523-37777724	MIPOL1	0	28.68750367	Inf	Inf	0.004581946	hsa_circ_0004455	http://www.circbase.org/cgi-bin/singlerecord.cgi?id=hsa_circ_0004455
hsa_circ:chr14:73543027-73544244	RBM25	0	28.68750367	Inf	Inf	0.004581946	hsa_circ_0032497	http://www.circbase.org/cgi-bin/singlerecord.cgi?id=hsa_circ_0032497
hsa_circ:chr19:35510095-35510437	GRAMD1A	0	28.68750367	Inf	Inf	0.004581946	hsa_circ_0005731	http://www.circbase.org/cgi-bin/singlerecord.cgi?id=hsa_circ_0005731
hsa_circ:chr1:159846346-159847252	CFAP45	0	28.68750367	Inf	Inf	0.004581946	NA	NA
hsa_circ:chr2:159459582-159490801	PKP4	0	28.68750367	Inf	Inf	0.004581946	NA	NA
hsa_circ:chr7:129821463-129832663	TMEM209	0	28.68750367	Inf	Inf	0.004581946	hsa_circ_0082352	http://www.circbase.org/cgi-bin/singlerecord.cgi?id=hsa_circ_0082352
hsa_circ:chr7:90001469-90007525	GTPBP10	0	28.68750367	Inf	Inf	0.004581946	hsa_circ_0007090	http://www.circbase.org/cgi-bin/singlerecord.cgi?id=hsa_circ_0007090
hsa_circ:chr8:27382879-27394372	EPHX2	0	28.68750367	Inf	Inf	0.004581946	hsa_circ_0083766	http://www.circbase.org/cgi-bin/singlerecord.cgi?id=hsa_circ_0083766
hsa_circ:chr9:20907149-20916936	FOCAD	0	28.68750367	Inf	Inf	0.004581946	hsa_circ_0003537	http://www.circbase.org/cgi-bin/singlerecord.cgi?id=hsa_circ_0003537
hsa_circ:chr15:76576098-76580286	ETFA	0	27.79101918	Inf	Inf	0.005444688	hsa_circ_0036402	http://www.circbase.org/cgi-bin/singlerecord.cgi?id=hsa_circ_0036402
hsa_circ:chr16:66642212-66643906	CMTM3	0	27.79101918	Inf	Inf	0.005444688	hsa_circ_0008450	http://www.circbase.org/cgi-bin/singlerecord.cgi?id=hsa_circ_0008450
hsa_circ:chr2:170460152-170471234	PPIG	0	27.79101918	Inf	Inf	0.005444688	hsa_circ_0004888	http://www.circbase.org/cgi-bin/singlerecord.cgi?id=hsa_circ_0004888
hsa_circ:chr2:54101476-54112912	PSME4	0	27.79101918	Inf	Inf	0.005444688	hsa_circ_0005229	http://www.circbase.org/cgi-bin/singlerecord.cgi?id=hsa_circ_0005229
hsa_circ:chr3:197557641-197566268	ENSG00000234136.1,LRCH3	0	27.79101918	Inf	Inf	0.005444688	hsa_circ_0006040	http://www.circbase.org/cgi-bin/singlerecord.cgi?id=hsa_circ_0006040
hsa_circ:chr4:76584027-76587233	G3BP2	0	27.79101918	Inf	Inf	0.005444688	hsa_circ_0070003	http://www.circbase.org/cgi-bin/singlerecord.cgi?id=hsa_circ_0070003
hsa_circ:chr8:141799573-141900868	PTK2	0	27.79101918	Inf	Inf	0.005444688	hsa_circ_0009071	http://www.circbase.org/cgi-bin/singlerecord.cgi?id=hsa_circ_0009071
hsa_circ:chr9:131254705-131255084	ODF2	0	27.79101918	Inf	Inf	0.005444688	hsa_circ_0008764	http://www.circbase.org/cgi-bin/singlerecord.cgi?id=hsa_circ_0008764
hsa_circ:chr9:20715321-20720533	FOCAD	0	27.79101918	Inf	Inf	0.005444688	NA	NA
hsa_circ:chr9:5732388-5738538	RIC1	0	27.79101918	Inf	Inf	0.005444688	hsa_circ_0003084	http://www.circbase.org/cgi-bin/singlerecord.cgi?id=hsa_circ_0003084
hsa_circ:chrX:16870169-16871965	RBBP7	0	27.79101918	Inf	Inf	0.005444688	hsa_circ_0007570	http://www.circbase.org/cgi-bin/singlerecord.cgi?id=hsa_circ_0007570
hsa_circ:chr17:42940081-42942433	EFTUD2	0	26.8945347	Inf	Inf	0.006478405	NA	NA
hsa_circ:chr18:19112434-19112621	ESCO1	0	26.8945347	Inf	Inf	0.006478405	hsa_circ_0047071	http://www.circbase.org/cgi-bin/singlerecord.cgi?id=hsa_circ_0047071
hsa_circ:chr2:39559058-39564722	MAP4K3	0	26.8945347	Inf	Inf	0.006478405	hsa_circ_0054211	http://www.circbase.org/cgi-bin/singlerecord.cgi?id=hsa_circ_0054211
hsa_circ:chr3:172499953-172504364	ECT2	0	26.8945347	Inf	Inf	0.006478405	hsa_circ_0006829	http://www.circbase.org/cgi-bin/singlerecord.cgi?id=hsa_circ_0006829
hsa_circ:chr9:131718629-131749154	NUP188	0	26.8945347	Inf	Inf	0.006478405	NA	NA
hsa_circ:chr12:518534-527802	CCDC77	0	25.99805021	Inf	Inf	0.007719824	NA	NA
hsa_circ:chr14:103923479-103928798	MARK3	0	25.99805021	Inf	Inf	0.007719824	hsa_circ_0033480	http://www.circbase.org/cgi-bin/singlerecord.cgi?id=hsa_circ_0033480
hsa_circ:chr15:62202376-62204203	VPS13C	0	25.99805021	Inf	Inf	0.007719824	NA	NA
hsa_circ:chr18:20572711-20576425	RBBP8	0	25.99805021	Inf	Inf	0.007719824	hsa_circ_0007749	http://www.circbase.org/cgi-bin/singlerecord.cgi?id=hsa_circ_0007749
hsa_circ:chr1:100889778-100908552	CDC14A	0	25.99805021	Inf	Inf	0.007719824	hsa_circ_0000097	http://www.circbase.org/cgi-bin/singlerecord.cgi?id=hsa_circ_0000097
hsa_circ:chr1:1735858-1749314	GNB1	0	25.99805021	Inf	Inf	0.007719824	hsa_circ_0009353	http://www.circbase.org/cgi-bin/singlerecord.cgi?id=hsa_circ_0009353
hsa_circ:chr1:28817463-28819603	PHACTR4	0	25.99805021	Inf	Inf	0.007719824	NA	NA
hsa_circ:chr3:136141252-136141886	STAG1	0	25.99805021	Inf	Inf	0.007719824	NA	NA
hsa_circ:chr3:52722125-52723222	GNL3	0	25.99805021	Inf	Inf	0.007719824	NA	NA
hsa_circ:chr6:151198770-151206870	MTHFD1L	0	25.99805021	Inf	Inf	0.007719824	NA	NA
hsa_circ:chr7:72301272-72302378	SBDSP1	0	25.99805021	Inf	Inf	0.007719824	hsa_circ_0005878	http://www.circbase.org/cgi-bin/singlerecord.cgi?id=hsa_circ_0005878
hsa_circ:chr13:98645146-98652899	IPO5	0	25.10156572	Inf	Inf	0.009214466	hsa_circ_0030670	http://www.circbase.org/cgi-bin/singlerecord.cgi?id=hsa_circ_0030670
hsa_circ:chr17:18198017-18210280	TOP3A	0	25.10156572	Inf	Inf	0.009214466	hsa_circ_0003663	http://www.circbase.org/cgi-bin/singlerecord.cgi?id=hsa_circ_0003663
hsa_circ:chr17:27934760-27936439	ANKRD13B	0	25.10156572	Inf	Inf	0.009214466	NA	NA
hsa_circ:chr1:151234637-151236504	PSMD4	0	25.10156572	Inf	Inf	0.009214466	hsa_circ_0004482	http://www.circbase.org/cgi-bin/singlerecord.cgi?id=hsa_circ_0004482
hsa_circ:chr1:156303338-156305679	CCT3	0	25.10156572	Inf	Inf	0.009214466	hsa_circ_0014724	http://www.circbase.org/cgi-bin/singlerecord.cgi?id=hsa_circ_0014724
hsa_circ:chr4:139988838-139994721	ELF2	0	25.10156572	Inf	Inf	0.009214466	hsa_circ_0070985	http://www.circbase.org/cgi-bin/singlerecord.cgi?id=hsa_circ_0070985
hsa_circ:chr9:132841909-132845881	GPR107	0	25.10156572	Inf	Inf	0.009214466	hsa_circ_0089079	http://www.circbase.org/cgi-bin/singlerecord.cgi?id=hsa_circ_0089079
hsa_circ:chr9:135505651-135527879	DDX31	0	25.10156572	Inf	Inf	0.009214466	hsa_circ_0089291	http://www.circbase.org/cgi-bin/singlerecord.cgi?id=hsa_circ_0089291
hsa_circ:chr17:80755633-80758872	TBCD	0	24.20508123	Inf	Inf	0.011019053	hsa_circ_0046498	http://www.circbase.org/cgi-bin/singlerecord.cgi?id=hsa_circ_0046498
hsa_circ:chr18:163308-192900	USP14	0	24.20508123	Inf	Inf	0.011019053	hsa_circ_0046657	http://www.circbase.org/cgi-bin/singlerecord.cgi?id=hsa_circ_0046657
hsa_circ:chr19:10284547-10288043	DNMT1	0	24.20508123	Inf	Inf	0.011019053	hsa_circ_0006102	http://www.circbase.org/cgi-bin/singlerecord.cgi?id=hsa_circ_0006102
hsa_circ:chr1:9991949-9992956	LZIC	0	24.20508123	Inf	Inf	0.011019053	hsa_circ_0009677	http://www.circbase.org/cgi-bin/singlerecord.cgi?id=hsa_circ_0009677
hsa_circ:chr2:120830754-120836157	EPB41L5	0	24.20508123	Inf	Inf	0.011019053	hsa_circ_0001064	http://www.circbase.org/cgi-bin/singlerecord.cgi?id=hsa_circ_0001064
hsa_circ:chr2:9496176-9499018	ASAP2	0	24.20508123	Inf	Inf	0.011019053	hsa_circ_0009090	http://www.circbase.org/cgi-bin/singlerecord.cgi?id=hsa_circ_0009090
hsa_circ:chr7:137282593-137294355	DGKI	0	24.20508123	Inf	Inf	0.011019053	NA	NA
hsa_circ:chr9:93606140-93607876	SYK	0	24.20508123	Inf	Inf	0.011019053	NA	NA
hsa_circ:chr10:103427643-103433430	FBXW4	0	23.30859674	Inf	Inf	0.013203895	hsa_circ_0019589	http://www.circbase.org/cgi-bin/singlerecord.cgi?id=hsa_circ_0019589
hsa_circ:chr10:35772332-35790463	CCNY	0	23.30859674	Inf	Inf	0.013203895	NA	NA
hsa_circ:chr15:41313098-41319934	ENSG00000259521.1,INO80	0	23.30859674	Inf	Inf	0.013203895	hsa_circ_0034657	http://www.circbase.org/cgi-bin/singlerecord.cgi?id=hsa_circ_0034657
hsa_circ:chr17:28003838-28004759	SSH2	0	23.30859674	Inf	Inf	0.013203895	hsa_circ_0042817	http://www.circbase.org/cgi-bin/singlerecord.cgi?id=hsa_circ_0042817
hsa_circ:chr1:33097428-33100393	ZBTB8OS	0	23.30859674	Inf	Inf	0.013203895	NA	NA
hsa_circ:chr3:47727539-47734790	SMARCC1	0	23.30859674	Inf	Inf	0.013203895	hsa_circ_0065284	http://www.circbase.org/cgi-bin/singlerecord.cgi?id=hsa_circ_0065284
hsa_circ:chr3:9466151-9477590	SETD5	0	23.30859674	Inf	Inf	0.013203895	hsa_circ_0007686	http://www.circbase.org/cgi-bin/singlerecord.cgi?id=hsa_circ_0007686
hsa_circ:chr8:144770832-144772293	ZNF707	0	23.30859674	Inf	Inf	0.013203895	hsa_circ_0002535	http://www.circbase.org/cgi-bin/singlerecord.cgi?id=hsa_circ_0002535
hsa_circ:chr8:96044223-96064458	NDUFAF6	0	23.30859674	Inf	Inf	0.013203895	hsa_circ_0007549	http://www.circbase.org/cgi-bin/singlerecord.cgi?id=hsa_circ_0007549
hsa_circ:chr14:103871413-103894777	MARK3	0	22.41211225	Inf	Inf	0.015853057	hsa_circ_0033472	http://www.circbase.org/cgi-bin/singlerecord.cgi?id=hsa_circ_0033472
hsa_circ:chr14:21883733-21897494	CHD8	0	22.41211225	Inf	Inf	0.015853057	hsa_circ_0031194	http://www.circbase.org/cgi-bin/singlerecord.cgi?id=hsa_circ_0031194
hsa_circ:chr17:1268153-1273035	YWHAE	0	22.41211225	Inf	Inf	0.015853057	hsa_circ_0041195	http://www.circbase.org/cgi-bin/singlerecord.cgi?id=hsa_circ_0041195
hsa_circ:chr17:36517594-36533668	SOCS7	0	22.41211225	Inf	Inf	0.015853057	hsa_circ_0005693	http://www.circbase.org/cgi-bin/singlerecord.cgi?id=hsa_circ_0005693
hsa_circ:chr17:42225226-42226395	C17orf53	0	22.41211225	Inf	Inf	0.015853057	NA	NA
hsa_circ:chr18:20586326-20596887	RBBP8	0	22.41211225	Inf	Inf	0.015853057	NA	NA
hsa_circ:chr19:19636991-19638579	NDUFA13	0	22.41211225	Inf	Inf	0.015853057	hsa_circ_0050243	http://www.circbase.org/cgi-bin/singlerecord.cgi?id=hsa_circ_0050243
hsa_circ:chr1:41006258-41007382	ZNF684	0	22.41211225	Inf	Inf	0.015853057	NA	NA
hsa_circ:chr22:38891801-38897285	DDX17	0	22.41211225	Inf	Inf	0.015853057	hsa_circ_0063328	http://www.circbase.org/cgi-bin/singlerecord.cgi?id=hsa_circ_0063328
hsa_circ:chr8:48352885-48353104	SPIDR	0	22.41211225	Inf	Inf	0.015853057	NA	NA
hsa_circ:chr10:12159672-12162266	DHTKD1	0	21.51562776	Inf	Inf	0.019071248	NA	NA
hsa_circ:chr14:52164860-52169306	FRMD6	0	21.51562776	Inf	Inf	0.019071248	hsa_circ_0031913	http://www.circbase.org/cgi-bin/singlerecord.cgi?id=hsa_circ_0031913
hsa_circ:chr15:40477366-40477843	BUB1B	0	21.51562776	Inf	Inf	0.019071248	hsa_circ_0008946	http://www.circbase.org/cgi-bin/singlerecord.cgi?id=hsa_circ_0008946
hsa_circ:chr19:10273343-10277361	DNMT1	0	21.51562776	Inf	Inf	0.019071248	NA	NA
hsa_circ:chr1:10420987-10423402	KIF1B	0	21.51562776	Inf	Inf	0.019071248	NA	NA
hsa_circ:chr1:42730786-42776781	FOXJ3	0	21.51562776	Inf	Inf	0.019071248	hsa_circ_0004416	http://www.circbase.org/cgi-bin/singlerecord.cgi?id=hsa_circ_0004416
hsa_circ:chr22:18347665-18354789	MICAL3	0	21.51562776	Inf	Inf	0.019071248	hsa_circ_0062176	http://www.circbase.org/cgi-bin/singlerecord.cgi?id=hsa_circ_0062176
hsa_circ:chr2:216977739-216982517	XRCC5	0	21.51562776	Inf	Inf	0.019071248	hsa_circ_0058161	http://www.circbase.org/cgi-bin/singlerecord.cgi?id=hsa_circ_0058161
hsa_circ:chr2:25830105-25851253	DTNB	0	21.51562776	Inf	Inf	0.019071248	hsa_circ_0053040	http://www.circbase.org/cgi-bin/singlerecord.cgi?id=hsa_circ_0053040
hsa_circ:chr4:85660163-85661569	WDFY3	0	21.51562776	Inf	Inf	0.019071248	hsa_circ_0070323	http://www.circbase.org/cgi-bin/singlerecord.cgi?id=hsa_circ_0070323
hsa_circ:chr5:133494146-133509713	SKP1	0	21.51562776	Inf	Inf	0.019071248	hsa_circ_0003711	http://www.circbase.org/cgi-bin/singlerecord.cgi?id=hsa_circ_0003711
hsa_circ:chr5:74981032-74998635	POC5	0	21.51562776	Inf	Inf	0.019071248	hsa_circ_0073057	http://www.circbase.org/cgi-bin/singlerecord.cgi?id=hsa_circ_0073057
hsa_circ:chr7:32672155-32678977	DPY19L1P1	0	21.51562776	Inf	Inf	0.019071248	hsa_circ_0006010	http://www.circbase.org/cgi-bin/singlerecord.cgi?id=hsa_circ_0006010
hsa_circ:chr12:117273765-117274087	RNFT2	0	20.61914327	Inf	Inf	0.022987981	hsa_circ_0028602	http://www.circbase.org/cgi-bin/singlerecord.cgi?id=hsa_circ_0028602
hsa_circ:chr12:32861087-32871697	DNM1L	0	20.61914327	Inf	Inf	0.022987981	hsa_circ_0025850	http://www.circbase.org/cgi-bin/singlerecord.cgi?id=hsa_circ_0025850
hsa_circ:chr16:69481053-69482047	CYB5B	0	20.61914327	Inf	Inf	0.022987981	NA	NA
hsa_circ:chr17:30315339-30315516	SUZ12	0	20.61914327	Inf	Inf	0.022987981	hsa_circ_0007085	http://www.circbase.org/cgi-bin/singlerecord.cgi?id=hsa_circ_0007085
hsa_circ:chr17:35936439-35945538	SYNRG	0	20.61914327	Inf	Inf	0.022987981	hsa_circ_0043297	http://www.circbase.org/cgi-bin/singlerecord.cgi?id=hsa_circ_0043297
hsa_circ:chr17:57814814-57895134	VMP1	0	20.61914327	Inf	Inf	0.022987981	hsa_circ_0004746	http://www.circbase.org/cgi-bin/singlerecord.cgi?id=hsa_circ_0004746
hsa_circ:chr18:55912659-55919286	NEDD4L	0	20.61914327	Inf	Inf	0.022987981	NA	NA
hsa_circ:chr19:17270205-17273932	MYO9B	0	20.61914327	Inf	Inf	0.022987981	hsa_circ_0007396	http://www.circbase.org/cgi-bin/singlerecord.cgi?id=hsa_circ_0007396
hsa_circ:chr19:50117790-50119476	PRR12	0	20.61914327	Inf	Inf	0.022987981	NA	NA
hsa_circ:chr1:36297028-36301594	AGO4	0	20.61914327	Inf	Inf	0.022987981	NA	NA
hsa_circ:chr1:8555123-8617582	RERE	0	20.61914327	Inf	Inf	0.022987981	hsa_circ_0006837	http://www.circbase.org/cgi-bin/singlerecord.cgi?id=hsa_circ_0006837
hsa_circ:chr2:242593961-242608100	ATG4B	0	20.61914327	Inf	Inf	0.022987981	hsa_circ_0007159	http://www.circbase.org/cgi-bin/singlerecord.cgi?id=hsa_circ_0007159
hsa_circ:chr6:168291542-168303066	AFDN	0	20.61914327	Inf	Inf	0.022987981	hsa_circ_0078682	http://www.circbase.org/cgi-bin/singlerecord.cgi?id=hsa_circ_0078682
hsa_circ:chr6:86267694-86277295	SNX14	0	20.61914327	Inf	Inf	0.022987981	hsa_circ_0008991	http://www.circbase.org/cgi-bin/singlerecord.cgi?id=hsa_circ_0008991
hsa_circ:chr7:1997264-2041756	MAD1L1	0	20.61914327	Inf	Inf	0.022987981	hsa_circ_0079140	http://www.circbase.org/cgi-bin/singlerecord.cgi?id=hsa_circ_0079140
hsa_circ:chr8:28692809-28695293	INTS9	0	20.61914327	Inf	Inf	0.022987981	hsa_circ_0083818	http://www.circbase.org/cgi-bin/singlerecord.cgi?id=hsa_circ_0083818
hsa_circ:chr8:97318672-97321850	PTDSS1	0	20.61914327	Inf	Inf	0.022987981	hsa_circ_0084984	http://www.circbase.org/cgi-bin/singlerecord.cgi?id=hsa_circ_0084984
hsa_circ:chr9:114195513-114204704	KIAA0368	0	20.61914327	Inf	Inf	0.022987981	hsa_circ_0088023	http://www.circbase.org/cgi-bin/singlerecord.cgi?id=hsa_circ_0088023
hsa_circ:chr9:132848699-132854660	GPR107	0	20.61914327	Inf	Inf	0.022987981	NA	NA
hsa_circ:chr10:15863655-15885271	FAM188A	0	19.72265878	Inf	Inf	0.027762971	hsa_circ_0008178	http://www.circbase.org/cgi-bin/singlerecord.cgi?id=hsa_circ_0008178
hsa_circ:chr11:118422501-118423050	IFT46	0	19.72265878	Inf	Inf	0.027762971	hsa_circ_0000359	http://www.circbase.org/cgi-bin/singlerecord.cgi?id=hsa_circ_0000359
hsa_circ:chr11:34110942-34112225	CAPRIN1	0	19.72265878	Inf	Inf	0.027762971	hsa_circ_0021652	http://www.circbase.org/cgi-bin/singlerecord.cgi?id=hsa_circ_0021652
hsa_circ:chr12:28458582-28544344	CCDC91	0	19.72265878	Inf	Inf	0.027762971	hsa_circ_0008250	http://www.circbase.org/cgi-bin/singlerecord.cgi?id=hsa_circ_0008250
hsa_circ:chr14:35595941-35649983	KIAA0391	0	19.72265878	Inf	Inf	0.027762971	NA	NA
hsa_circ:chr15:60648118-60674640	ANXA2	0	19.72265878	Inf	Inf	0.027762971	hsa_circ_0005402	http://www.circbase.org/cgi-bin/singlerecord.cgi?id=hsa_circ_0005402
hsa_circ:chr17:43552466-43555513	PLEKHM1	0	19.72265878	Inf	Inf	0.027762971	hsa_circ_0003434	http://www.circbase.org/cgi-bin/singlerecord.cgi?id=hsa_circ_0003434
hsa_circ:chr17:47874112-47875920	KAT7	0	19.72265878	Inf	Inf	0.027762971	hsa_circ_0044436	http://www.circbase.org/cgi-bin/singlerecord.cgi?id=hsa_circ_0044436
hsa_circ:chr19:17308601-17311638	MYO9B	0	19.72265878	Inf	Inf	0.027762971	hsa_circ_0004071	http://www.circbase.org/cgi-bin/singlerecord.cgi?id=hsa_circ_0004071
hsa_circ:chr19:35169642-35174143	ZNF302	0	19.72265878	Inf	Inf	0.027762971	NA	NA
hsa_circ:chr1:231930988-231954263	DISC1,TSNAX-DISC1;DISC1,DISC2,TSNAX-DISC1	0	19.72265878	Inf	Inf	0.027762971	hsa_circ_0007848	http://www.circbase.org/cgi-bin/singlerecord.cgi?id=hsa_circ_0007848
hsa_circ:chr1:46099161-46108171	GPBP1L1	0	19.72265878	Inf	Inf	0.027762971	hsa_circ_0005361	http://www.circbase.org/cgi-bin/singlerecord.cgi?id=hsa_circ_0005361
hsa_circ:chr20:21346059-21346342	XRN2	0	19.72265878	Inf	Inf	0.027762971	NA	NA
hsa_circ:chr2:216189964-216190861	ATIC	0	19.72265878	Inf	Inf	0.027762971	NA	NA
hsa_circ:chr2:74300676-74307718	TET3	0	19.72265878	Inf	Inf	0.027762971	hsa_circ_0001032	http://www.circbase.org/cgi-bin/singlerecord.cgi?id=hsa_circ_0001032
hsa_circ:chr4:106345353-106370560	PPA2	0	19.72265878	Inf	Inf	0.027762971	NA	NA
hsa_circ:chr7:73122919-73123452	STX1A	0	19.72265878	Inf	Inf	0.027762971	hsa_circ_0008121	http://www.circbase.org/cgi-bin/singlerecord.cgi?id=hsa_circ_0008121
hsa_circ:chr11:85737334-85742653	PICALM	0	18.82617429	Inf	Inf	0.033592628	hsa_circ_0002433	http://www.circbase.org/cgi-bin/singlerecord.cgi?id=hsa_circ_0002433
hsa_circ:chr13:96638587-96648389	UGGT2	0	18.82617429	Inf	Inf	0.033592628	NA	NA
hsa_circ:chr15:41373218-41377781	INO80	0	18.82617429	Inf	Inf	0.033592628	NA	NA
hsa_circ:chr15:68434284-68446033	PIAS1	0	18.82617429	Inf	Inf	0.033592628	hsa_circ_0003916	http://www.circbase.org/cgi-bin/singlerecord.cgi?id=hsa_circ_0003916
hsa_circ:chr15:76146727-76175765	UBE2Q2	0	18.82617429	Inf	Inf	0.033592628	hsa_circ_0036372	http://www.circbase.org/cgi-bin/singlerecord.cgi?id=hsa_circ_0036372
hsa_circ:chr16:16126966-16150152	ABCC1	0	18.82617429	Inf	Inf	0.033592628	hsa_circ_0038095	http://www.circbase.org/cgi-bin/singlerecord.cgi?id=hsa_circ_0038095
hsa_circ:chr17:1268153-1268352	YWHAE	0	18.82617429	Inf	Inf	0.033592628	NA	NA
hsa_circ:chr17:1437393-1444934	PITPNA	0	18.82617429	Inf	Inf	0.033592628	hsa_circ_0005508	http://www.circbase.org/cgi-bin/singlerecord.cgi?id=hsa_circ_0005508
hsa_circ:chr17:15974723-15976883	NCOR1	0	18.82617429	Inf	Inf	0.033592628	NA	NA
hsa_circ:chr17:18768782-18793190	PRPSAP2	0	18.82617429	Inf	Inf	0.033592628	hsa_circ_0002307	http://www.circbase.org/cgi-bin/singlerecord.cgi?id=hsa_circ_0002307
hsa_circ:chr17:49346198-49357840	UTP18	0	18.82617429	Inf	Inf	0.033592628	NA	NA
hsa_circ:chr17:73931713-73934313	FBF1	0	18.82617429	Inf	Inf	0.033592628	NA	NA
hsa_circ:chr19:5077378-5082515	KDM4B	0	18.82617429	Inf	Inf	0.033592628	hsa_circ_0000879	http://www.circbase.org/cgi-bin/singlerecord.cgi?id=hsa_circ_0000879
hsa_circ:chr1:150305155-150305670	PRPF3	0	18.82617429	Inf	Inf	0.033592628	NA	NA
hsa_circ:chr2:105984027-106002997	FHL2	0	18.82617429	Inf	Inf	0.033592628	hsa_circ_0006885	http://www.circbase.org/cgi-bin/singlerecord.cgi?id=hsa_circ_0006885
hsa_circ:chr3:45130546-45135149	CDCP1	0	18.82617429	Inf	Inf	0.033592628	NA	NA
hsa_circ:chr5:167993018-167993271	PANK3	0	18.82617429	Inf	Inf	0.033592628	NA	NA
hsa_circ:chr6:158994452-159026379	TMEM181	0	18.82617429	Inf	Inf	0.033592628	hsa_circ_0078486	http://www.circbase.org/cgi-bin/singlerecord.cgi?id=hsa_circ_0078486
hsa_circ:chr7:6465619-6476164	DAGLB	0	18.82617429	Inf	Inf	0.033592628	hsa_circ_0079364	http://www.circbase.org/cgi-bin/singlerecord.cgi?id=hsa_circ_0079364
hsa_circ:chr8:9562173-9567730	TNKS	0	18.82617429	Inf	Inf	0.033592628	hsa_circ_0008974	http://www.circbase.org/cgi-bin/singlerecord.cgi?id=hsa_circ_0008974
hsa_circ:chr9:131467582-131469684	PKN3	0	18.82617429	Inf	Inf	0.033592628	NA	NA
hsa_circ:chrX:23731252-23740870	ACOT9	0	18.82617429	Inf	Inf	0.033592628	hsa_circ_0004130	http://www.circbase.org/cgi-bin/singlerecord.cgi?id=hsa_circ_0004130
hsa_circ:chr10:102003455-102010089	CWF19L1	0	17.9296898	Inf	Inf	0.040717219	NA	NA
hsa_circ:chr10:13735898-13749113	FRMD4A	0	17.9296898	Inf	Inf	0.040717219	NA	NA
hsa_circ:chr11:18422384-18425358	LDHA	0	17.9296898	Inf	Inf	0.040717219	hsa_circ_0006469	http://www.circbase.org/cgi-bin/singlerecord.cgi?id=hsa_circ_0006469
hsa_circ:chr12:102107868-102110590	CHPT1	0	17.9296898	Inf	Inf	0.040717219	hsa_circ_0006660	http://www.circbase.org/cgi-bin/singlerecord.cgi?id=hsa_circ_0006660
hsa_circ:chr14:103180760-103187714	RCOR1	0	17.9296898	Inf	Inf	0.040717219	hsa_circ_0006016	http://www.circbase.org/cgi-bin/singlerecord.cgi?id=hsa_circ_0006016
hsa_circ:chr15:64410316-64411053	SNX1	0	17.9296898	Inf	Inf	0.040717219	hsa_circ_0000614	http://www.circbase.org/cgi-bin/singlerecord.cgi?id=hsa_circ_0000614
hsa_circ:chr15:66044717-66053776	DENND4A	0	17.9296898	Inf	Inf	0.040717219	hsa_circ_0035957	http://www.circbase.org/cgi-bin/singlerecord.cgi?id=hsa_circ_0035957
hsa_circ:chr16:70765398-70778482	VAC14	0	17.9296898	Inf	Inf	0.040717219	hsa_circ_0040321	http://www.circbase.org/cgi-bin/singlerecord.cgi?id=hsa_circ_0040321
hsa_circ:chr16:89815067-89816310	FANCA	0	17.9296898	Inf	Inf	0.040717219	hsa_circ_0041006	http://www.circbase.org/cgi-bin/singlerecord.cgi?id=hsa_circ_0041006
hsa_circ:chr17:28593903-28613920	BLMH	0	17.9296898	Inf	Inf	0.040717219	hsa_circ_0042828	http://www.circbase.org/cgi-bin/singlerecord.cgi?id=hsa_circ_0042828
hsa_circ:chr19:17424832-17426804	DDA1	0	17.9296898	Inf	Inf	0.040717219	hsa_circ_0005626	http://www.circbase.org/cgi-bin/singlerecord.cgi?id=hsa_circ_0005626
hsa_circ:chr19:21587931-21588658	ZNF493	0	17.9296898	Inf	Inf	0.040717219	NA	NA
hsa_circ:chr1:35561420-35563167	ZMYM1	0	17.9296898	Inf	Inf	0.040717219	NA	NA
hsa_circ:chr1:46751034-46752171	LRRC41	0	17.9296898	Inf	Inf	0.040717219	hsa_circ_0004070	http://www.circbase.org/cgi-bin/singlerecord.cgi?id=hsa_circ_0004070
hsa_circ:chr2:122283421-122287901	CLASP1	0	17.9296898	Inf	Inf	0.040717219	hsa_circ_0056319	http://www.circbase.org/cgi-bin/singlerecord.cgi?id=hsa_circ_0056319
hsa_circ:chr2:178378547-178388533	AGPS	0	17.9296898	Inf	Inf	0.040717219	hsa_circ_0057186	http://www.circbase.org/cgi-bin/singlerecord.cgi?id=hsa_circ_0057186
hsa_circ:chr2:191520703-191537878	NAB1	0	17.9296898	Inf	Inf	0.040717219	hsa_circ_0008961	http://www.circbase.org/cgi-bin/singlerecord.cgi?id=hsa_circ_0008961
hsa_circ:chr2:201499514-201507524	AOX1	0	17.9296898	Inf	Inf	0.040717219	NA	NA
hsa_circ:chr3:196626537-196627283	SENP5	0	17.9296898	Inf	Inf	0.040717219	hsa_circ_0068672	http://www.circbase.org/cgi-bin/singlerecord.cgi?id=hsa_circ_0068672
hsa_circ:chr4:148800383-148803083	ARHGAP10	0	17.9296898	Inf	Inf	0.040717219	hsa_circ_0008975	http://www.circbase.org/cgi-bin/singlerecord.cgi?id=hsa_circ_0008975
hsa_circ:chr7:104702611-104722244	KMT2E	0	17.9296898	Inf	Inf	0.040717219	NA	NA
hsa_circ:chr7:151935792-151948051	KMT2C	0	17.9296898	Inf	Inf	0.040717219	NA	NA
hsa_circ:chr8:103341318-103357773	UBR5	0	17.9296898	Inf	Inf	0.040717219	hsa_circ_0005070	http://www.circbase.org/cgi-bin/singlerecord.cgi?id=hsa_circ_0005070
hsa_circ:chr8:82626153-82630459	ZFAND1	0	17.9296898	Inf	Inf	0.040717219	NA	NA
hsa_circ:chr9:140481419-140483170	ZMYND19	0	17.9296898	Inf	Inf	0.040717219	NA	NA
hsa_circ:chr10:15879203-15889942	FAM188A	0	17.03320531	Inf	Inf	0.0494005	hsa_circ_0017852	http://www.circbase.org/cgi-bin/singlerecord.cgi?id=hsa_circ_0017852
hsa_circ:chr10:27053439-27054247	ABI1	0	17.03320531	Inf	Inf	0.0494005	NA	NA
hsa_circ:chr11:47656224-47660603	MTCH2	0	17.03320531	Inf	Inf	0.0494005	NA	NA
hsa_circ:chr11:992503-994245	AP2A2	0	17.03320531	Inf	Inf	0.0494005	hsa_circ_0020748	http://www.circbase.org/cgi-bin/singlerecord.cgi?id=hsa_circ_0020748
hsa_circ:chr12:109919442-109921786	UBE3B	0	17.03320531	Inf	Inf	0.0494005	NA	NA
hsa_circ:chr12:57127931-57133147	PRIM1	0	17.03320531	Inf	Inf	0.0494005	hsa_circ_0027108	http://www.circbase.org/cgi-bin/singlerecord.cgi?id=hsa_circ_0027108
hsa_circ:chr12:69109407-69121169	NUP107	0	17.03320531	Inf	Inf	0.0494005	hsa_circ_0027477	http://www.circbase.org/cgi-bin/singlerecord.cgi?id=hsa_circ_0027477
hsa_circ:chr13:45723905-45725966	GTF2F2	0	17.03320531	Inf	Inf	0.0494005	NA	NA
hsa_circ:chr14:55473998-55475437	WDHD1	0	17.03320531	Inf	Inf	0.0494005	NA	NA
hsa_circ:chr14:71571952-71572157	PCNX1	0	17.03320531	Inf	Inf	0.0494005	hsa_circ_0032457	http://www.circbase.org/cgi-bin/singlerecord.cgi?id=hsa_circ_0032457
hsa_circ:chr15:91136868-91150710	CRTC3	0	17.03320531	Inf	Inf	0.0494005	hsa_circ_0036850	http://www.circbase.org/cgi-bin/singlerecord.cgi?id=hsa_circ_0036850
hsa_circ:chr16:3554720-3556415	CLUAP1,ENSG00000263212.2	0	17.03320531	Inf	Inf	0.0494005	hsa_circ_0037601	http://www.circbase.org/cgi-bin/singlerecord.cgi?id=hsa_circ_0037601
hsa_circ:chr16:71799392-71803602	AP1G1	0	17.03320531	Inf	Inf	0.0494005	hsa_circ_0007770	http://www.circbase.org/cgi-bin/singlerecord.cgi?id=hsa_circ_0007770
hsa_circ:chr16:89849267-89849510	FANCA	0	17.03320531	Inf	Inf	0.0494005	hsa_circ_0041050	http://www.circbase.org/cgi-bin/singlerecord.cgi?id=hsa_circ_0041050
hsa_circ:chr17:29086509-29096983	SUZ12P1	0	17.03320531	Inf	Inf	0.0494005	NA	NA
hsa_circ:chr19:39943996-39944161	SUPT5H	0	17.03320531	Inf	Inf	0.0494005	hsa_circ_0000932	http://www.circbase.org/cgi-bin/singlerecord.cgi?id=hsa_circ_0000932
hsa_circ:chr1:162546567-162551249	UAP1	0	17.03320531	Inf	Inf	0.0494005	NA	NA
hsa_circ:chr1:21329206-21437876	EIF4G3	0	17.03320531	Inf	Inf	0.0494005	hsa_circ_0007227	http://www.circbase.org/cgi-bin/singlerecord.cgi?id=hsa_circ_0007227
hsa_circ:chr1:31479841-31532424	PUM1	0	17.03320531	Inf	Inf	0.0494005	NA	NA
hsa_circ:chr1:41463066-41468848	CTPS1	0	17.03320531	Inf	Inf	0.0494005	hsa_circ_0011931	http://www.circbase.org/cgi-bin/singlerecord.cgi?id=hsa_circ_0011931
hsa_circ:chr1:78105134-78107340	ZZZ3	0	17.03320531	Inf	Inf	0.0494005	NA	NA
hsa_circ:chr21:38480692-38501363	TTC3	0	17.03320531	Inf	Inf	0.0494005	hsa_circ_0007355	http://www.circbase.org/cgi-bin/singlerecord.cgi?id=hsa_circ_0007355
hsa_circ:chr22:38019334-38019640	GGA1	0	17.03320531	Inf	Inf	0.0494005	hsa_circ_0063210	http://www.circbase.org/cgi-bin/singlerecord.cgi?id=hsa_circ_0063210
hsa_circ:chr22:41303591-41310328	XPNPEP3	0	17.03320531	Inf	Inf	0.0494005	hsa_circ_0063473	http://www.circbase.org/cgi-bin/singlerecord.cgi?id=hsa_circ_0063473
hsa_circ:chr22:42995704-42999166	POLDIP3	0	17.03320531	Inf	Inf	0.0494005	hsa_circ_0063654	http://www.circbase.org/cgi-bin/singlerecord.cgi?id=hsa_circ_0063654
hsa_circ:chr2:238617187-238636578	LRRFIP1	0	17.03320531	Inf	Inf	0.0494005	NA	NA
hsa_circ:chr2:48018066-48023202	MSH6	0	17.03320531	Inf	Inf	0.0494005	hsa_circ_0054474	http://www.circbase.org/cgi-bin/singlerecord.cgi?id=hsa_circ_0054474
hsa_circ:chr3:15726733-15727816	ANKRD28	0	17.03320531	Inf	Inf	0.0494005	hsa_circ_0003463	http://www.circbase.org/cgi-bin/singlerecord.cgi?id=hsa_circ_0003463
hsa_circ:chr3:63898264-63938159	ATXN7	0	17.03320531	Inf	Inf	0.0494005	hsa_circ_0066434	http://www.circbase.org/cgi-bin/singlerecord.cgi?id=hsa_circ_0066434
hsa_circ:chr6:29989444-30003760	ENSG00000204623.4,ZNRD1ASP	0	17.03320531	Inf	Inf	0.0494005	hsa_circ_0003906	http://www.circbase.org/cgi-bin/singlerecord.cgi?id=hsa_circ_0003906
hsa_circ:chr6:99860427-99864304	PNISR	0	17.03320531	Inf	Inf	0.0494005	hsa_circ_0001630	http://www.circbase.org/cgi-bin/singlerecord.cgi?id=hsa_circ_0001630
hsa_circ:chr8:27987019-28019595	ELP3	0	17.03320531	Inf	Inf	0.0494005	hsa_circ_0001784	http://www.circbase.org/cgi-bin/singlerecord.cgi?id=hsa_circ_0001784
hsa_circ:chr8:96044223-96060786	NDUFAF6	0	17.03320531	Inf	Inf	0.0494005	hsa_circ_0084959	http://www.circbase.org/cgi-bin/singlerecord.cgi?id=hsa_circ_0084959
hsa_circ:chr9:20944626-20953064	FOCAD	0	17.03320531	Inf	Inf	0.0494005	hsa_circ_0086575	http://www.circbase.org/cgi-bin/singlerecord.cgi?id=hsa_circ_0086575
hsa_circ:chr9:79829245-79842401	VPS13A	0	17.03320531	Inf	Inf	0.0494005	hsa_circ_0087243	http://www.circbase.org/cgi-bin/singlerecord.cgi?id=hsa_circ_0087243
hsa_circ:chrX:118540423-118544325	SLC25A43	0	17.03320531	Inf	Inf	0.0494005	hsa_circ_0091409	http://www.circbase.org/cgi-bin/singlerecord.cgi?id=hsa_circ_0091409
hsa_circ:chr10:131877830-131878165	LINC00959	16.732024	0	0	#NAME?	0.039606888	NA	NA
hsa_circ:chr12:53410257-53416411	EIF4B	16.732024	0	0	#NAME?	0.039606888	hsa_circ_0026497	http://www.circbase.org/cgi-bin/singlerecord.cgi?id=hsa_circ_0026497
hsa_circ:chr12:78400199-78415642	NAV3	16.732024	0	0	#NAME?	0.039606888	hsa_circ_0002405	http://www.circbase.org/cgi-bin/singlerecord.cgi?id=hsa_circ_0002405
hsa_circ:chr13:113219425-113223573	TUBGCP3	16.732024	0	0	#NAME?	0.039606888	hsa_circ_0030953	http://www.circbase.org/cgi-bin/singlerecord.cgi?id=hsa_circ_0030953
hsa_circ:chr13:25049610-25052414	PARP4	16.732024	0	0	#NAME?	0.039606888	hsa_circ_0029762	http://www.circbase.org/cgi-bin/singlerecord.cgi?id=hsa_circ_0029762
hsa_circ:chr16:21973781-21983443	UQCRC2	16.732024	0	0	#NAME?	0.039606888	hsa_circ_0038465	http://www.circbase.org/cgi-bin/singlerecord.cgi?id=hsa_circ_0038465
hsa_circ:chr16:89807212-89815175	FANCA,ZNF276	16.732024	0	0	#NAME?	0.039606888	hsa_circ_0040994	http://www.circbase.org/cgi-bin/singlerecord.cgi?id=hsa_circ_0040994
hsa_circ:chr17:35800606-35825645	TADA2A	16.732024	0	0	#NAME?	0.039606888	hsa_circ_0008283	http://www.circbase.org/cgi-bin/singlerecord.cgi?id=hsa_circ_0008283
hsa_circ:chr17:76818019-76825089	USP36	16.732024	0	0	#NAME?	0.039606888	NA	NA
hsa_circ:chr1:113134147-113159517	ST7L	16.732024	0	0	#NAME?	0.039606888	NA	NA
hsa_circ:chr1:155790397-155796819	GON4L	16.732024	0	0	#NAME?	0.039606888	NA	NA
hsa_circ:chr1:28893806-28898412	TRNAU1AP	16.732024	0	0	#NAME?	0.039606888	NA	NA
hsa_circ:chr1:35559515-35561492	ZMYM1	16.732024	0	0	#NAME?	0.039606888	NA	NA
hsa_circ:chr1:63269390-63270926	ATG4C	16.732024	0	0	#NAME?	0.039606888	NA	NA
hsa_circ:chr1:65129378-65130362	CACHD1	16.732024	0	0	#NAME?	0.039606888	hsa_circ_0012848	http://www.circbase.org/cgi-bin/singlerecord.cgi?id=hsa_circ_0012848
hsa_circ:chr1:93790192-93791452	CCDC18-AS1,ENSG00000223745.3	16.732024	0	0	#NAME?	0.039606888	hsa_circ_0013204	http://www.circbase.org/cgi-bin/singlerecord.cgi?id=hsa_circ_0013204
hsa_circ:chr20:47691322-47707559	CSE1L	16.732024	0	0	#NAME?	0.039606888	hsa_circ_0001168	http://www.circbase.org/cgi-bin/singlerecord.cgi?id=hsa_circ_0001168
hsa_circ:chr20:47871032-47880020	ZNFX1	16.732024	0	0	#NAME?	0.039606888	NA	NA
hsa_circ:chr20:48259005-48260187	B4GALT5	16.732024	0	0	#NAME?	0.039606888	NA	NA
hsa_circ:chr2:10928823-10930015	PDIA6	16.732024	0	0	#NAME?	0.039606888	hsa_circ_0052620	http://www.circbase.org/cgi-bin/singlerecord.cgi?id=hsa_circ_0052620
hsa_circ:chr2:85782607-85783383	GGCX	16.732024	0	0	#NAME?	0.039606888	hsa_circ_0055426	http://www.circbase.org/cgi-bin/singlerecord.cgi?id=hsa_circ_0055426
hsa_circ:chr3:185318553-185331196	SENP2	16.732024	0	0	#NAME?	0.039606888	NA	NA
hsa_circ:chr4:186260533-186263270	SNX25	16.732024	0	0	#NAME?	0.039606888	hsa_circ_0071570	http://www.circbase.org/cgi-bin/singlerecord.cgi?id=hsa_circ_0071570
hsa_circ:chr4:52714371-52744020	DCUN1D4	16.732024	0	0	#NAME?	0.039606888	NA	NA
hsa_circ:chr5:6623327-6625782	NSUN2	16.732024	0	0	#NAME?	0.039606888	hsa_circ_0007380	http://www.circbase.org/cgi-bin/singlerecord.cgi?id=hsa_circ_0007380
hsa_circ:chr6:43523573-43526328	XPO5	16.732024	0	0	#NAME?	0.039606888	hsa_circ_0001609	http://www.circbase.org/cgi-bin/singlerecord.cgi?id=hsa_circ_0001609
hsa_circ:chr7:6465619-6474651	DAGLB	16.732024	0	0	#NAME?	0.039606888	hsa_circ_0005601	http://www.circbase.org/cgi-bin/singlerecord.cgi?id=hsa_circ_0005601
hsa_circ:chr8:100899718-100904280	COX6C	16.732024	0	0	#NAME?	0.039606888	NA	NA
hsa_circ:chr8:17137884-17143936	VPS37A	16.732024	0	0	#NAME?	0.039606888	hsa_circ_0083423	http://www.circbase.org/cgi-bin/singlerecord.cgi?id=hsa_circ_0083423
hsa_circ:chr8:17141982-17143936	VPS37A	16.732024	0	0	#NAME?	0.039606888	hsa_circ_0083424	http://www.circbase.org/cgi-bin/singlerecord.cgi?id=hsa_circ_0083424
hsa_circ:chr8:37704372-37706173	BRF2	16.732024	0	0	#NAME?	0.039606888	NA	NA
hsa_circ:chr8:54656137-54669216	ATP6V1H	16.732024	0	0	#NAME?	0.039606888	hsa_circ_0084505	http://www.circbase.org/cgi-bin/singlerecord.cgi?id=hsa_circ_0084505
hsa_circ:chr8:99779471-99787047	STK3	16.732024	0	0	#NAME?	0.039606888	hsa_circ_0085048	http://www.circbase.org/cgi-bin/singlerecord.cgi?id=hsa_circ_0085048
hsa_circ:chr9:116750601-116750860	ZNF618	16.732024	0	0	#NAME?	0.039606888	NA	NA
hsa_circ:chr10:99504486-99512939	ZFYVE27	17.84749227	0	0	#NAME?	0.03046023	NA	NA
hsa_circ:chr11:63960550-63963285	STIP1	17.84749227	0	0	#NAME?	0.03046023	NA	NA
hsa_circ:chr12:100598718-100599522	ACTR6	17.84749227	0	0	#NAME?	0.03046023	hsa_circ_0027857	http://www.circbase.org/cgi-bin/singlerecord.cgi?id=hsa_circ_0027857
hsa_circ:chr14:75149999-75159031	AREL1	17.84749227	0	0	#NAME?	0.03046023	NA	NA
hsa_circ:chr14:76088422-76091095	FLVCR2	17.84749227	0	0	#NAME?	0.03046023	hsa_circ_0032689	http://www.circbase.org/cgi-bin/singlerecord.cgi?id=hsa_circ_0032689
hsa_circ:chr14:89220856-89221015	EML5	17.84749227	0	0	#NAME?	0.03046023	hsa_circ_0032883	http://www.circbase.org/cgi-bin/singlerecord.cgi?id=hsa_circ_0032883
hsa_circ:chr16:14693761-14698083	PARN	17.84749227	0	0	#NAME?	0.03046023	hsa_circ_0037972	http://www.circbase.org/cgi-bin/singlerecord.cgi?id=hsa_circ_0037972
hsa_circ:chr16:4774751-4777178	ANKS3	17.84749227	0	0	#NAME?	0.03046023	hsa_circ_0002148	http://www.circbase.org/cgi-bin/singlerecord.cgi?id=hsa_circ_0002148
hsa_circ:chr16:66850484-66857503	NAE1	17.84749227	0	0	#NAME?	0.03046023	NA	NA
hsa_circ:chr17:25628814-25636298	WSB1	17.84749227	0	0	#NAME?	0.03046023	hsa_circ_0042489	http://www.circbase.org/cgi-bin/singlerecord.cgi?id=hsa_circ_0042489
hsa_circ:chr17:80828100-80869665	TBCD	17.84749227	0	0	#NAME?	0.03046023	hsa_circ_0046527	http://www.circbase.org/cgi-bin/singlerecord.cgi?id=hsa_circ_0046527
hsa_circ:chr18:20586326-20602233	RBBP8	17.84749227	0	0	#NAME?	0.03046023	NA	NA
hsa_circ:chr19:48653020-48653467	LIG1	17.84749227	0	0	#NAME?	0.03046023	NA	NA
hsa_circ:chr1:1749276-1770677	GNB1	17.84749227	0	0	#NAME?	0.03046023	hsa_circ_0009361	http://www.circbase.org/cgi-bin/singlerecord.cgi?id=hsa_circ_0009361
hsa_circ:chr1:39719970-39723700	MACF1	17.84749227	0	0	#NAME?	0.03046023	NA	NA
hsa_circ:chr1:52956404-52975384	ZCCHC11	17.84749227	0	0	#NAME?	0.03046023	NA	NA
hsa_circ:chr20:43139930-43142681	SERINC3	17.84749227	0	0	#NAME?	0.03046023	hsa_circ_0060491	http://www.circbase.org/cgi-bin/singlerecord.cgi?id=hsa_circ_0060491
hsa_circ:chr22:31952928-31957378	SFI1	17.84749227	0	0	#NAME?	0.03046023	NA	NA
hsa_circ:chr2:172666116-172671712	SLC25A12	17.84749227	0	0	#NAME?	0.03046023	hsa_circ_0057069	http://www.circbase.org/cgi-bin/singlerecord.cgi?id=hsa_circ_0057069
hsa_circ:chr2:55252222-55255356	RTN4	17.84749227	0	0	#NAME?	0.03046023	hsa_circ_0054598	http://www.circbase.org/cgi-bin/singlerecord.cgi?id=hsa_circ_0054598
hsa_circ:chr2:9675963-9676957	ADAM17	17.84749227	0	0	#NAME?	0.03046023	NA	NA
hsa_circ:chr3:160225895-160227659	KPNA4	17.84749227	0	0	#NAME?	0.03046023	NA	NA
hsa_circ:chr5:14290825-14316852	TRIO	17.84749227	0	0	#NAME?	0.03046023	hsa_circ_0003989	http://www.circbase.org/cgi-bin/singlerecord.cgi?id=hsa_circ_0003989
hsa_circ:chr6:144086398-144098520	PHACTR2	17.84749227	0	0	#NAME?	0.03046023	NA	NA
hsa_circ:chr6:45399600-45405788	RUNX2	17.84749227	0	0	#NAME?	0.03046023	hsa_circ_0003563	http://www.circbase.org/cgi-bin/singlerecord.cgi?id=hsa_circ_0003563
hsa_circ:chr7:92881966-92905617	VPS50	17.84749227	0	0	#NAME?	0.03046023	NA	NA
hsa_circ:chr8:141678368-141684503	PTK2	17.84749227	0	0	#NAME?	0.03046023	hsa_circ_0085729	http://www.circbase.org/cgi-bin/singlerecord.cgi?id=hsa_circ_0085729
hsa_circ:chr8:25224386-25227157	DOCK5	17.84749227	0	0	#NAME?	0.03046023	hsa_circ_0006605	http://www.circbase.org/cgi-bin/singlerecord.cgi?id=hsa_circ_0006605
hsa_circ:chr8:48824970-48827978	PRKDC	17.84749227	0	0	#NAME?	0.03046023	hsa_circ_0084431	http://www.circbase.org/cgi-bin/singlerecord.cgi?id=hsa_circ_0084431
hsa_circ:chr9:114146802-114147722	KIAA0368	17.84749227	0	0	#NAME?	0.03046023	hsa_circ_0087993	http://www.circbase.org/cgi-bin/singlerecord.cgi?id=hsa_circ_0087993
hsa_circ:chr9:123199573-123210404	CDK5RAP2	17.84749227	0	0	#NAME?	0.03046023	hsa_circ_0088281	http://www.circbase.org/cgi-bin/singlerecord.cgi?id=hsa_circ_0088281
hsa_circ:chr9:131760430-131762084	NUP188	17.84749227	0	0	#NAME?	0.03046023	hsa_circ_0088996	http://www.circbase.org/cgi-bin/singlerecord.cgi?id=hsa_circ_0088996
hsa_circ:chrX:37265462-37285253	PRRG1	17.84749227	0	0	#NAME?	0.03046023	hsa_circ_0090183	http://www.circbase.org/cgi-bin/singlerecord.cgi?id=hsa_circ_0090183
hsa_circ:chr10:24955914-24959326	ARHGAP21	18.96296053	0	0	#NAME?	0.023456369	hsa_circ_0017991	http://www.circbase.org/cgi-bin/singlerecord.cgi?id=hsa_circ_0017991
hsa_circ:chr11:128963516-128994789	ARHGAP32	18.96296053	0	0	#NAME?	0.023456369	hsa_circ_0002984	http://www.circbase.org/cgi-bin/singlerecord.cgi?id=hsa_circ_0002984
hsa_circ:chr11:66974981-66975159	KDM2A	18.96296053	0	0	#NAME?	0.023456369	hsa_circ_0023056	http://www.circbase.org/cgi-bin/singlerecord.cgi?id=hsa_circ_0023056
hsa_circ:chr11:77649697-77672184	INTS4	18.96296053	0	0	#NAME?	0.023456369	hsa_circ_0004304	http://www.circbase.org/cgi-bin/singlerecord.cgi?id=hsa_circ_0004304
hsa_circ:chr11:93523740-93527201	MED17	18.96296053	0	0	#NAME?	0.023456369	hsa_circ_0000349	http://www.circbase.org/cgi-bin/singlerecord.cgi?id=hsa_circ_0000349
hsa_circ:chr13:100982815-100992513	PCCA	18.96296053	0	0	#NAME?	0.023456369	hsa_circ_0008420	http://www.circbase.org/cgi-bin/singlerecord.cgi?id=hsa_circ_0008420
hsa_circ:chr14:31416296-31425448	STRN3	18.96296053	0	0	#NAME?	0.023456369	hsa_circ_0031447	http://www.circbase.org/cgi-bin/singlerecord.cgi?id=hsa_circ_0031447
hsa_circ:chr14:93760204-93762503	BTBD7	18.96296053	0	0	#NAME?	0.023456369	hsa_circ_0000563	http://www.circbase.org/cgi-bin/singlerecord.cgi?id=hsa_circ_0000563
hsa_circ:chr16:66857130-66857503	NAE1	18.96296053	0	0	#NAME?	0.023456369	NA	NA
hsa_circ:chr16:81888049-81892768	PLCG2	18.96296053	0	0	#NAME?	0.023456369	hsa_circ_0040609	http://www.circbase.org/cgi-bin/singlerecord.cgi?id=hsa_circ_0040609
hsa_circ:chr17:2195846-2196271	SMG6	18.96296053	0	0	#NAME?	0.023456369	hsa_circ_0041392	http://www.circbase.org/cgi-bin/singlerecord.cgi?id=hsa_circ_0041392
hsa_circ:chr17:33310021-33313150	LIG3	18.96296053	0	0	#NAME?	0.023456369	hsa_circ_0043082	http://www.circbase.org/cgi-bin/singlerecord.cgi?id=hsa_circ_0043082
hsa_circ:chr18:29426679-29432626	TRAPPC8	18.96296053	0	0	#NAME?	0.023456369	hsa_circ_0047357	http://www.circbase.org/cgi-bin/singlerecord.cgi?id=hsa_circ_0047357
hsa_circ:chr18:691068-691276	ENOSF1	18.96296053	0	0	#NAME?	0.023456369	hsa_circ_0046685	http://www.circbase.org/cgi-bin/singlerecord.cgi?id=hsa_circ_0046685
hsa_circ:chr1:169199956-169256646	NME7	18.96296053	0	0	#NAME?	0.023456369	hsa_circ_0015154	http://www.circbase.org/cgi-bin/singlerecord.cgi?id=hsa_circ_0015154
hsa_circ:chr1:70766447-70771973	ANKRD13C	18.96296053	0	0	#NAME?	0.023456369	NA	NA
hsa_circ:chr20:13509093-13550233	TASP1	18.96296053	0	0	#NAME?	0.023456369	NA	NA
hsa_circ:chr2:32800223-32800433	BIRC6	18.96296053	0	0	#NAME?	0.023456369	NA	NA
hsa_circ:chr2:61505300-61508377	USP34	18.96296053	0	0	#NAME?	0.023456369	hsa_circ_0007493	http://www.circbase.org/cgi-bin/singlerecord.cgi?id=hsa_circ_0007493
hsa_circ:chr2:62099217-62099723	CCT4	18.96296053	0	0	#NAME?	0.023456369	NA	NA
hsa_circ:chr3:149563798-149629870	RNF13	18.96296053	0	0	#NAME?	0.023456369	hsa_circ_0003502	http://www.circbase.org/cgi-bin/singlerecord.cgi?id=hsa_circ_0003502
hsa_circ:chr3:169854207-169854453	PHC3	18.96296053	0	0	#NAME?	0.023456369	hsa_circ_0067908	http://www.circbase.org/cgi-bin/singlerecord.cgi?id=hsa_circ_0067908
hsa_circ:chr4:129752888-129764193	JADE1	18.96296053	0	0	#NAME?	0.023456369	hsa_circ_0070946	http://www.circbase.org/cgi-bin/singlerecord.cgi?id=hsa_circ_0070946
hsa_circ:chr4:17806027-17806848	DCAF16	18.96296053	0	0	#NAME?	0.023456369	NA	NA
hsa_circ:chr5:132400672-132403249	HSPA4	18.96296053	0	0	#NAME?	0.023456369	hsa_circ_0007802	http://www.circbase.org/cgi-bin/singlerecord.cgi?id=hsa_circ_0007802
hsa_circ:chr5:137708363-137710895	KDM3B	18.96296053	0	0	#NAME?	0.023456369	hsa_circ_0074102	http://www.circbase.org/cgi-bin/singlerecord.cgi?id=hsa_circ_0074102
hsa_circ:chr5:32268807-32276848	MTMR12	18.96296053	0	0	#NAME?	0.023456369	hsa_circ_0072081	http://www.circbase.org/cgi-bin/singlerecord.cgi?id=hsa_circ_0072081
hsa_circ:chr6:110988637-110991744	CDK19	18.96296053	0	0	#NAME?	0.023456369	hsa_circ_0077627	http://www.circbase.org/cgi-bin/singlerecord.cgi?id=hsa_circ_0077627
hsa_circ:chr6:33623543-33627326	ITPR3	18.96296053	0	0	#NAME?	0.023456369	NA	NA
hsa_circ:chr7:23180388-23183644	KLHL7	18.96296053	0	0	#NAME?	0.023456369	hsa_circ_0079572	http://www.circbase.org/cgi-bin/singlerecord.cgi?id=hsa_circ_0079572
hsa_circ:chr7:6461358-6464466	DAGLB	18.96296053	0	0	#NAME?	0.023456369	hsa_circ_0004330	http://www.circbase.org/cgi-bin/singlerecord.cgi?id=hsa_circ_0004330
hsa_circ:chr7:72081657-72093982	TYW1B	18.96296053	0	0	#NAME?	0.023456369	hsa_circ_0080436	http://www.circbase.org/cgi-bin/singlerecord.cgi?id=hsa_circ_0080436
hsa_circ:chr8:33345896-33346657	MAK16	18.96296053	0	0	#NAME?	0.023456369	NA	NA
hsa_circ:chr10:11893996-11894214	PROSER2	20.0784288	0	0	#NAME?	0.018118795	NA	NA
hsa_circ:chr11:57569205-57569668	CTNND1,TMX2-CTNND1	20.0784288	0	0	#NAME?	0.018118795	NA	NA
hsa_circ:chr11:68197043-68201306	LRP5	20.0784288	0	0	#NAME?	0.018118795	hsa_circ_0023219	http://www.circbase.org/cgi-bin/singlerecord.cgi?id=hsa_circ_0023219
hsa_circ:chr12:124856568-124862930	NCOR2	20.0784288	0	0	#NAME?	0.018118795	hsa_circ_0002783	http://www.circbase.org/cgi-bin/singlerecord.cgi?id=hsa_circ_0002783
hsa_circ:chr12:8242532-8242895	NECAP1	20.0784288	0	0	#NAME?	0.018118795	hsa_circ_0025365	http://www.circbase.org/cgi-bin/singlerecord.cgi?id=hsa_circ_0025365
hsa_circ:chr13:31797089-31803431	B3GLCT	20.0784288	0	0	#NAME?	0.018118795	NA	NA
hsa_circ:chr13:46616299-46619651	ZC3H13	20.0784288	0	0	#NAME?	0.018118795	NA	NA
hsa_circ:chr14:75355798-75361112	DLST	20.0784288	0	0	#NAME?	0.018118795	hsa_circ_0003957	http://www.circbase.org/cgi-bin/singlerecord.cgi?id=hsa_circ_0003957
hsa_circ:chr15:41347445-41348904	INO80	20.0784288	0	0	#NAME?	0.018118795	hsa_circ_0005632	http://www.circbase.org/cgi-bin/singlerecord.cgi?id=hsa_circ_0005632
hsa_circ:chr15:94983405-95001475	MCTP2	20.0784288	0	0	#NAME?	0.018118795	hsa_circ_0003333	http://www.circbase.org/cgi-bin/singlerecord.cgi?id=hsa_circ_0003333
hsa_circ:chr16:89291127-89292039	ZNF778	20.0784288	0	0	#NAME?	0.018118795	hsa_circ_0004203	http://www.circbase.org/cgi-bin/singlerecord.cgi?id=hsa_circ_0004203
hsa_circ:chr16:90027339-90028533	DEF8	20.0784288	0	0	#NAME?	0.018118795	NA	NA
hsa_circ:chr1:179398653-179401477	AXDND1	20.0784288	0	0	#NAME?	0.018118795	NA	NA
hsa_circ:chr1:184703665-184718726	EDEM3	20.0784288	0	0	#NAME?	0.018118795	NA	NA
hsa_circ:chr1:93301747-93303190	RPL5	20.0784288	0	0	#NAME?	0.018118795	hsa_circ_0003069	http://www.circbase.org/cgi-bin/singlerecord.cgi?id=hsa_circ_0003069
hsa_circ:chr20:31967267-31967497	CDK5RAP1	20.0784288	0	0	#NAME?	0.018118795	hsa_circ_0059851	http://www.circbase.org/cgi-bin/singlerecord.cgi?id=hsa_circ_0059851
hsa_circ:chr22:38313714-38315185	MICALL1	20.0784288	0	0	#NAME?	0.018118795	hsa_circ_0009116	http://www.circbase.org/cgi-bin/singlerecord.cgi?id=hsa_circ_0009116
hsa_circ:chr22:41616738-41617291	L3MBTL2	20.0784288	0	0	#NAME?	0.018118795	hsa_circ_0063503	http://www.circbase.org/cgi-bin/singlerecord.cgi?id=hsa_circ_0063503
hsa_circ:chr2:217054948-217059709	XRCC5	20.0784288	0	0	#NAME?	0.018118795	hsa_circ_0058182	http://www.circbase.org/cgi-bin/singlerecord.cgi?id=hsa_circ_0058182
hsa_circ:chr2:238617187-238629465	LRRFIP1	20.0784288	0	0	#NAME?	0.018118795	hsa_circ_0058844	http://www.circbase.org/cgi-bin/singlerecord.cgi?id=hsa_circ_0058844
hsa_circ:chr2:24107635-24108699	ATAD2B	20.0784288	0	0	#NAME?	0.018118795	hsa_circ_0052965	http://www.circbase.org/cgi-bin/singlerecord.cgi?id=hsa_circ_0052965
hsa_circ:chr5:76745585-76785397	WDR41	20.0784288	0	0	#NAME?	0.018118795	hsa_circ_0073081	http://www.circbase.org/cgi-bin/singlerecord.cgi?id=hsa_circ_0073081
hsa_circ:chr6:110086216-110113867	FIG4	20.0784288	0	0	#NAME?	0.018118795	hsa_circ_0077615	http://www.circbase.org/cgi-bin/singlerecord.cgi?id=hsa_circ_0077615
hsa_circ:chr7:6639460-6641771	C7orf26	20.0784288	0	0	#NAME?	0.018118795	hsa_circ_0079392	http://www.circbase.org/cgi-bin/singlerecord.cgi?id=hsa_circ_0079392
hsa_circ:chr7:77378741-77379381	RSBN1L	20.0784288	0	0	#NAME?	0.018118795	NA	NA
hsa_circ:chr8:131191510-131199531	ASAP1	20.0784288	0	0	#NAME?	0.018118795	hsa_circ_0006108	http://www.circbase.org/cgi-bin/singlerecord.cgi?id=hsa_circ_0006108
hsa_circ:chr8:56863018-56866543	LYN	20.0784288	0	0	#NAME?	0.018118795	hsa_circ_0006022	http://www.circbase.org/cgi-bin/singlerecord.cgi?id=hsa_circ_0006022
hsa_circ:chr9:125652591-125659855	RC3H2	20.0784288	0	0	#NAME?	0.018118795	hsa_circ_0088396	http://www.circbase.org/cgi-bin/singlerecord.cgi?id=hsa_circ_0088396
hsa_circ:chr10:1125951-1142186	WDR37	21.19389707	0	0	#NAME?	0.014042507	hsa_circ_0017447	http://www.circbase.org/cgi-bin/singlerecord.cgi?id=hsa_circ_0017447
hsa_circ:chr11:119050402-119050997	NLRX1	21.19389707	0	0	#NAME?	0.014042507	hsa_circ_0024562	http://www.circbase.org/cgi-bin/singlerecord.cgi?id=hsa_circ_0024562
hsa_circ:chr11:77402204-77404656	RSF1	21.19389707	0	0	#NAME?	0.014042507	hsa_circ_0004831	http://www.circbase.org/cgi-bin/singlerecord.cgi?id=hsa_circ_0004831
hsa_circ:chr17:26676109-26678826	POLDIP2	21.19389707	0	0	#NAME?	0.014042507	hsa_circ_0042531	http://www.circbase.org/cgi-bin/singlerecord.cgi?id=hsa_circ_0042531
hsa_circ:chr17:45741525-45748198	KPNB1	21.19389707	0	0	#NAME?	0.014042507	hsa_circ_0044302	http://www.circbase.org/cgi-bin/singlerecord.cgi?id=hsa_circ_0044302
hsa_circ:chr17:46993438-47000299	UBE2Z	21.19389707	0	0	#NAME?	0.014042507	hsa_circ_0004678	http://www.circbase.org/cgi-bin/singlerecord.cgi?id=hsa_circ_0004678
hsa_circ:chr18:9593766-9595100	PPP4R1	21.19389707	0	0	#NAME?	0.014042507	NA	NA
hsa_circ:chr1:16778333-16782388	NECAP2	21.19389707	0	0	#NAME?	0.014042507	NA	NA
hsa_circ:chr1:180793889-180794480	XPR1	21.19389707	0	0	#NAME?	0.014042507	hsa_circ_0005909	http://www.circbase.org/cgi-bin/singlerecord.cgi?id=hsa_circ_0005909
hsa_circ:chr20:48561919-48565892	RNF114	21.19389707	0	0	#NAME?	0.014042507	hsa_circ_0008212	http://www.circbase.org/cgi-bin/singlerecord.cgi?id=hsa_circ_0008212
hsa_circ:chr22:24761444-24765288	SPECC1L,SPECC1L-ADORA2A	21.19389707	0	0	#NAME?	0.014042507	hsa_circ_0062610	http://www.circbase.org/cgi-bin/singlerecord.cgi?id=hsa_circ_0062610
hsa_circ:chr2:162223989-162251714	PSMD14	21.19389707	0	0	#NAME?	0.014042507	hsa_circ_0007303	http://www.circbase.org/cgi-bin/singlerecord.cgi?id=hsa_circ_0007303
hsa_circ:chr2:24205766-24207701	UBXN2A	21.19389707	0	0	#NAME?	0.014042507	hsa_circ_0003947	http://www.circbase.org/cgi-bin/singlerecord.cgi?id=hsa_circ_0003947
hsa_circ:chr4:185606563-185606838	PRIMPOL	21.19389707	0	0	#NAME?	0.014042507	NA	NA
hsa_circ:chr5:139818046-139828890	ANKHD1,ANKHD1-EIF4EBP3	21.19389707	0	0	#NAME?	0.014042507	hsa_circ_0007402	http://www.circbase.org/cgi-bin/singlerecord.cgi?id=hsa_circ_0007402
hsa_circ:chr5:37238959-37239971	C5orf42	21.19389707	0	0	#NAME?	0.014042507	NA	NA
hsa_circ:chr8:145245687-145247304	MROH1	21.19389707	0	0	#NAME?	0.014042507	NA	NA
hsa_circ:chr8:91054956-91057223	DECR1	21.19389707	0	0	#NAME?	0.014042507	NA	NA
hsa_circ:chr9:130438083-130439032	STXBP1	21.19389707	0	0	#NAME?	0.014042507	hsa_circ_0088694	http://www.circbase.org/cgi-bin/singlerecord.cgi?id=hsa_circ_0088694
hsa_circ:chr9:140611078-140638542	EHMT1	21.19389707	0	0	#NAME?	0.014042507	hsa_circ_0089713	http://www.circbase.org/cgi-bin/singlerecord.cgi?id=hsa_circ_0089713
hsa_circ:chrX:24080533-24086225	EIF2S3	21.19389707	0	0	#NAME?	0.014042507	NA	NA
hsa_circ:chrX:70601593-70607311	TAF1	21.19389707	0	0	#NAME?	0.014042507	hsa_circ_0091017	http://www.circbase.org/cgi-bin/singlerecord.cgi?id=hsa_circ_0091017
hsa_circ:chr11:3792978-3794969	NUP98	22.30936533	0	0	#NAME?	0.0109207	hsa_circ_0002464	http://www.circbase.org/cgi-bin/singlerecord.cgi?id=hsa_circ_0002464
hsa_circ:chr13:96361481-96377506	DNAJC3	22.30936533	0	0	#NAME?	0.0109207	NA	NA
hsa_circ:chr20:61485368-61491660	TCFL5	22.30936533	0	0	#NAME?	0.0109207	hsa_circ_0004926	http://www.circbase.org/cgi-bin/singlerecord.cgi?id=hsa_circ_0004926
hsa_circ:chr21:40596334-40601362	BRWD1	22.30936533	0	0	#NAME?	0.0109207	hsa_circ_0001194	http://www.circbase.org/cgi-bin/singlerecord.cgi?id=hsa_circ_0001194
hsa_circ:chr3:47651556-47651817	SMARCC1	22.30936533	0	0	#NAME?	0.0109207	hsa_circ_0065242	http://www.circbase.org/cgi-bin/singlerecord.cgi?id=hsa_circ_0065242
hsa_circ:chr4:170501993-170511960	NEK1	22.30936533	0	0	#NAME?	0.0109207	hsa_circ_0071434	http://www.circbase.org/cgi-bin/singlerecord.cgi?id=hsa_circ_0071434
hsa_circ:chr4:1902353-1932497	NSD2	22.30936533	0	0	#NAME?	0.0109207	hsa_circ_0002688	http://www.circbase.org/cgi-bin/singlerecord.cgi?id=hsa_circ_0002688
hsa_circ:chr5:14678790-14681716	OTULIN	22.30936533	0	0	#NAME?	0.0109207	NA	NA
hsa_circ:chr6:105291098-105297121	HACE1	22.30936533	0	0	#NAME?	0.0109207	hsa_circ_0077522	http://www.circbase.org/cgi-bin/singlerecord.cgi?id=hsa_circ_0077522
hsa_circ:chr6:86237980-86251761	SNX14	22.30936533	0	0	#NAME?	0.0109207	NA	NA
hsa_circ:chr10:103783234-103793096	C10orf76	23.4248336	0	0	#NAME?	0.008522193	hsa_circ_0002523	http://www.circbase.org/cgi-bin/singlerecord.cgi?id=hsa_circ_0002523
hsa_circ:chr10:104352339-104359301	SUFU	23.4248336	0	0	#NAME?	0.008522193	hsa_circ_0003779	http://www.circbase.org/cgi-bin/singlerecord.cgi?id=hsa_circ_0003779
hsa_circ:chr10:97392716-97393406	ALDH18A1	23.4248336	0	0	#NAME?	0.008522193	NA	NA
hsa_circ:chr13:25073439-25075972	PARP4	23.4248336	0	0	#NAME?	0.008522193	NA	NA
hsa_circ:chr17:53478830-53481229	MMD	23.4248336	0	0	#NAME?	0.008522193	hsa_circ_0002015	http://www.circbase.org/cgi-bin/singlerecord.cgi?id=hsa_circ_0002015
hsa_circ:chr17:600658-602620	VPS53	23.4248336	0	0	#NAME?	0.008522193	hsa_circ_0041170	http://www.circbase.org/cgi-bin/singlerecord.cgi?id=hsa_circ_0041170
hsa_circ:chr18:685921-694334	ENOSF1	23.4248336	0	0	#NAME?	0.008522193	NA	NA
hsa_circ:chr19:16790795-16791392	TMEM38A	23.4248336	0	0	#NAME?	0.008522193	NA	NA
hsa_circ:chr1:48917224-48918803	SPATA6	23.4248336	0	0	#NAME?	0.008522193	hsa_circ_0012389	http://www.circbase.org/cgi-bin/singlerecord.cgi?id=hsa_circ_0012389
hsa_circ:chr1:94360170-94363454	GCLM	23.4248336	0	0	#NAME?	0.008522193	hsa_circ_0013222	http://www.circbase.org/cgi-bin/singlerecord.cgi?id=hsa_circ_0013222
hsa_circ:chr2:11595468-11597359	E2F6	23.4248336	0	0	#NAME?	0.008522193	hsa_circ_0052648	http://www.circbase.org/cgi-bin/singlerecord.cgi?id=hsa_circ_0052648
hsa_circ:chr2:239352983-239353368	ASB1	23.4248336	0	0	#NAME?	0.008522193	NA	NA
hsa_circ:chr2:240944627-240946787	NDUFA10	23.4248336	0	0	#NAME?	0.008522193	hsa_circ_0058920	http://www.circbase.org/cgi-bin/singlerecord.cgi?id=hsa_circ_0058920
hsa_circ:chr3:119720893-119721086	GSK3B	23.4248336	0	0	#NAME?	0.008522193	hsa_circ_0006497	http://www.circbase.org/cgi-bin/singlerecord.cgi?id=hsa_circ_0006497
hsa_circ:chr3:183551280-183551613	PARL	23.4248336	0	0	#NAME?	0.008522193	hsa_circ_0068245	http://www.circbase.org/cgi-bin/singlerecord.cgi?id=hsa_circ_0068245
hsa_circ:chr6:7303783-7310262	SSR1	23.4248336	0	0	#NAME?	0.008522193	hsa_circ_0002947	http://www.circbase.org/cgi-bin/singlerecord.cgi?id=hsa_circ_0002947
hsa_circ:chr8:141407719-141436740	TRAPPC9	23.4248336	0	0	#NAME?	0.008522193	hsa_circ_0085704	http://www.circbase.org/cgi-bin/singlerecord.cgi?id=hsa_circ_0085704
hsa_circ:chr8:141799573-141829119	PTK2	23.4248336	0	0	#NAME?	0.008522193	hsa_circ_0085756	http://www.circbase.org/cgi-bin/singlerecord.cgi?id=hsa_circ_0085756
hsa_circ:chr9:88918001-88920154	ZCCHC6	23.4248336	0	0	#NAME?	0.008522193	hsa_circ_0003193	http://www.circbase.org/cgi-bin/singlerecord.cgi?id=hsa_circ_0003193
hsa_circ:chr14:103355897-103369766	TRAF3	24.54030187	0	0	#NAME?	0.006673519	hsa_circ_0033431	http://www.circbase.org/cgi-bin/singlerecord.cgi?id=hsa_circ_0033431
hsa_circ:chr17:65162594-65163912	HELZ	24.54030187	0	0	#NAME?	0.006673519	hsa_circ_0045409	http://www.circbase.org/cgi-bin/singlerecord.cgi?id=hsa_circ_0045409
hsa_circ:chr19:11113705-11114073	SMARCA4	24.54030187	0	0	#NAME?	0.006673519	hsa_circ_0049367	http://www.circbase.org/cgi-bin/singlerecord.cgi?id=hsa_circ_0049367
hsa_circ:chr1:179316735-179318077	SOAT1	24.54030187	0	0	#NAME?	0.006673519	hsa_circ_0015453	http://www.circbase.org/cgi-bin/singlerecord.cgi?id=hsa_circ_0015453
hsa_circ:chr22:50216599-50217979	BRD1	24.54030187	0	0	#NAME?	0.006673519	NA	NA
hsa_circ:chr2:32664576-32679010	BIRC6	24.54030187	0	0	#NAME?	0.006673519	hsa_circ_0053593	http://www.circbase.org/cgi-bin/singlerecord.cgi?id=hsa_circ_0053593
hsa_circ:chr2:61447445-61449798	USP34	24.54030187	0	0	#NAME?	0.006673519	NA	NA
hsa_circ:chr2:64796226-64800202	AFTPH	24.54030187	0	0	#NAME?	0.006673519	hsa_circ_0054963	http://www.circbase.org/cgi-bin/singlerecord.cgi?id=hsa_circ_0054963
hsa_circ:chr3:188059451-188124101	LPP	24.54030187	0	0	#NAME?	0.006673519	hsa_circ_0006247	http://www.circbase.org/cgi-bin/singlerecord.cgi?id=hsa_circ_0006247
hsa_circ:chr3:52156395-52172318	POC1A	24.54030187	0	0	#NAME?	0.006673519	hsa_circ_0004884	http://www.circbase.org/cgi-bin/singlerecord.cgi?id=hsa_circ_0004884
hsa_circ:chr3:52946554-52947633	SFMBT1	24.54030187	0	0	#NAME?	0.006673519	hsa_circ_0066143	http://www.circbase.org/cgi-bin/singlerecord.cgi?id=hsa_circ_0066143
hsa_circ:chr4:159161451-159165501	TMEM144	24.54030187	0	0	#NAME?	0.006673519	hsa_circ_0071330	http://www.circbase.org/cgi-bin/singlerecord.cgi?id=hsa_circ_0071330
hsa_circ:chr5:43122141-43139411	ZNF131	24.54030187	0	0	#NAME?	0.006673519	hsa_circ_0007071	http://www.circbase.org/cgi-bin/singlerecord.cgi?id=hsa_circ_0007071
hsa_circ:chr5:54618155-54624639	SKIV2L2	24.54030187	0	0	#NAME?	0.006673519	NA	NA
hsa_circ:chr6:158994452-159029782	TMEM181	24.54030187	0	0	#NAME?	0.006673519	NA	NA
hsa_circ:chr7:56123317-56124107	CCT6A	24.54030187	0	0	#NAME?	0.006673519	NA	NA
hsa_circ:chr8:141828376-141856777	PTK2	24.54030187	0	0	#NAME?	0.006673519	NA	NA
hsa_circ:chr9:131565529-131566398	TBC1D13	24.54030187	0	0	#NAME?	0.006673519	hsa_circ_0002684	http://www.circbase.org/cgi-bin/singlerecord.cgi?id=hsa_circ_0002684
hsa_circ:chr15:101929669-101970268	PCSK6	25.65577013	0	0	#NAME?	0.005244006	hsa_circ_0037100	http://www.circbase.org/cgi-bin/singlerecord.cgi?id=hsa_circ_0037100
hsa_circ:chr15:78768530-78775776	IREB2	25.65577013	0	0	#NAME?	0.005244006	NA	NA
hsa_circ:chr16:25151492-25162936	LCMT1	25.65577013	0	0	#NAME?	0.005244006	NA	NA
hsa_circ:chr19:34887206-34887562	GPI	25.65577013	0	0	#NAME?	0.005244006	hsa_circ_0008033	http://www.circbase.org/cgi-bin/singlerecord.cgi?id=hsa_circ_0008033
hsa_circ:chr1:12058827-12059152	MFN2	25.65577013	0	0	#NAME?	0.005244006	hsa_circ_0009919	http://www.circbase.org/cgi-bin/singlerecord.cgi?id=hsa_circ_0009919
hsa_circ:chr1:92508380-92511217	EPHX4	25.65577013	0	0	#NAME?	0.005244006	NA	NA
hsa_circ:chr22:24133943-24135875	SMARCB1	25.65577013	0	0	#NAME?	0.005244006	hsa_circ_0004208	http://www.circbase.org/cgi-bin/singlerecord.cgi?id=hsa_circ_0004208
hsa_circ:chr2:173426948-173429801	PDK1	25.65577013	0	0	#NAME?	0.005244006	NA	NA
hsa_circ:chr3:122160885-122172848	KPNA1	25.65577013	0	0	#NAME?	0.005244006	NA	NA
hsa_circ:chr3:124996570-124998091	ZNF148	25.65577013	0	0	#NAME?	0.005244006	hsa_circ_0006095	http://www.circbase.org/cgi-bin/singlerecord.cgi?id=hsa_circ_0006095
hsa_circ:chr4:166231705-166231902	KLHL2	25.65577013	0	0	#NAME?	0.005244006	NA	NA
hsa_circ:chr5:50045985-50059076	PARP8	25.65577013	0	0	#NAME?	0.005244006	hsa_circ_0005809	http://www.circbase.org/cgi-bin/singlerecord.cgi?id=hsa_circ_0005809
hsa_circ:chr7:91948644-91957214	ANKIB1	25.65577013	0	0	#NAME?	0.005244006	NA	NA
hsa_circ:chr9:131495705-131505024	ZER1	25.65577013	0	0	#NAME?	0.005244006	NA	NA
hsa_circ:chrX:149962164-149984551	CD99L2	25.65577013	0	0	#NAME?	0.005244006	hsa_circ_0001948	http://www.circbase.org/cgi-bin/singlerecord.cgi?id=hsa_circ_0001948
hsa_circ:chrX:70641159-70644088	TAF1	25.65577013	0	0	#NAME?	0.005244006	hsa_circ_0091024	http://www.circbase.org/cgi-bin/singlerecord.cgi?id=hsa_circ_0091024
hsa_circ:chr12:112321385-112321572	MAPKAPK5	26.7712384	0	0	#NAME?	0.004133253	hsa_circ_0002488	http://www.circbase.org/cgi-bin/singlerecord.cgi?id=hsa_circ_0002488
hsa_circ:chr12:42748963-42781337	PPHLN1	26.7712384	0	0	#NAME?	0.004133253	NA	NA
hsa_circ:chr13:76195899-76301234	ENSG00000261553.1,LMO7	26.7712384	0	0	#NAME?	0.004133253	NA	NA
hsa_circ:chr15:45360379-45361250	SORD	26.7712384	0	0	#NAME?	0.004133253	hsa_circ_0035112	http://www.circbase.org/cgi-bin/singlerecord.cgi?id=hsa_circ_0035112
hsa_circ:chr16:89371614-89379997	ANKRD11	26.7712384	0	0	#NAME?	0.004133253	NA	NA
hsa_circ:chr1:115262200-115263338	CSDE1	26.7712384	0	0	#NAME?	0.004133253	hsa_circ_0013644	http://www.circbase.org/cgi-bin/singlerecord.cgi?id=hsa_circ_0013644
hsa_circ:chr1:155874102-155874595	RIT1	26.7712384	0	0	#NAME?	0.004133253	hsa_circ_0006575	http://www.circbase.org/cgi-bin/singlerecord.cgi?id=hsa_circ_0006575
hsa_circ:chr1:25666965-25669564	TMEM50A	26.7712384	0	0	#NAME?	0.004133253	hsa_circ_0000032	http://www.circbase.org/cgi-bin/singlerecord.cgi?id=hsa_circ_0000032
hsa_circ:chr2:99802640-99804720	MRPL30	26.7712384	0	0	#NAME?	0.004133253	hsa_circ_0055811	http://www.circbase.org/cgi-bin/singlerecord.cgi?id=hsa_circ_0055811
hsa_circ:chr4:26364068-26388013	RBPJ	26.7712384	0	0	#NAME?	0.004133253	NA	NA
hsa_circ:chr6:160430042-160431817	IGF2R	26.7712384	0	0	#NAME?	0.004133253	NA	NA
hsa_circ:chr7:99935802-99936512	STAG3L5P,STAG3L5P-PVRIG2P-PILRB	26.7712384	0	0	#NAME?	0.004133253	NA	NA
hsa_circ:chr13:101077887-101101559	PCCA	27.88670667	0	0	#NAME?	0.00326636	hsa_circ_0030777	http://www.circbase.org/cgi-bin/singlerecord.cgi?id=hsa_circ_0030777
hsa_circ:chr17:4585797-4586247	PELP1	27.88670667	0	0	#NAME?	0.00326636	hsa_circ_0041586	http://www.circbase.org/cgi-bin/singlerecord.cgi?id=hsa_circ_0041586
hsa_circ:chr19:12790271-12791139	DHPS	27.88670667	0	0	#NAME?	0.00326636	hsa_circ_0000893	http://www.circbase.org/cgi-bin/singlerecord.cgi?id=hsa_circ_0000893
hsa_circ:chr19:15469778-15471789	AKAP8	27.88670667	0	0	#NAME?	0.00326636	hsa_circ_0049843	http://www.circbase.org/cgi-bin/singlerecord.cgi?id=hsa_circ_0049843
hsa_circ:chr1:33290914-33295668	S100PBP	27.88670667	0	0	#NAME?	0.00326636	hsa_circ_0011450	http://www.circbase.org/cgi-bin/singlerecord.cgi?id=hsa_circ_0011450
hsa_circ:chr2:9496176-9508648	ASAP2	27.88670667	0	0	#NAME?	0.00326636	hsa_circ_0008023	http://www.circbase.org/cgi-bin/singlerecord.cgi?id=hsa_circ_0008023
hsa_circ:chrX:40518479-40518859	MED14	27.88670667	0	0	#NAME?	0.00326636	hsa_circ_0006712	http://www.circbase.org/cgi-bin/singlerecord.cgi?id=hsa_circ_0006712
hsa_circ:chr10:98303833-98336586	TM9SF3	29.00217493	0	0	#NAME?	0.002587154	NA	NA
hsa_circ:chr12:123787371-123789266	SBNO1	29.00217493	0	0	#NAME?	0.002587154	hsa_circ_0008375	http://www.circbase.org/cgi-bin/singlerecord.cgi?id=hsa_circ_0008375
hsa_circ:chr16:58616697-58617086	CNOT1	29.00217493	0	0	#NAME?	0.002587154	hsa_circ_0039697	http://www.circbase.org/cgi-bin/singlerecord.cgi?id=hsa_circ_0039697
hsa_circ:chr1:1191425-1203372	UBE2J2	29.00217493	0	0	#NAME?	0.002587154	hsa_circ_0009246	http://www.circbase.org/cgi-bin/singlerecord.cgi?id=hsa_circ_0009246
hsa_circ:chr1:233225807-233231609	PCNX2	29.00217493	0	0	#NAME?	0.002587154	hsa_circ_0005994	http://www.circbase.org/cgi-bin/singlerecord.cgi?id=hsa_circ_0005994
hsa_circ:chr1:54252831-54254869	NDC1	29.00217493	0	0	#NAME?	0.002587154	hsa_circ_0012599	http://www.circbase.org/cgi-bin/singlerecord.cgi?id=hsa_circ_0012599
hsa_circ:chr5:138994171-138994551	UBE2D2	29.00217493	0	0	#NAME?	0.002587154	hsa_circ_0006716	http://www.circbase.org/cgi-bin/singlerecord.cgi?id=hsa_circ_0006716
hsa_circ:chr7:6465619-6470238	DAGLB	29.00217493	0	0	#NAME?	0.002587154	hsa_circ_0079362	http://www.circbase.org/cgi-bin/singlerecord.cgi?id=hsa_circ_0079362
hsa_circ:chr7:99074026-99077410	ZNF789	29.00217493	0	0	#NAME?	0.002587154	hsa_circ_0081360	http://www.circbase.org/cgi-bin/singlerecord.cgi?id=hsa_circ_0081360
hsa_circ:chr8:120801030-120810086	TAF2	29.00217493	0	0	#NAME?	0.002587154	NA	NA
hsa_circ:chr9:131271155-131271376	GLE1	29.00217493	0	0	#NAME?	0.002587154	hsa_circ_0088807	http://www.circbase.org/cgi-bin/singlerecord.cgi?id=hsa_circ_0088807
hsa_circ:chr10:106037652-106039229	GSTO2	30.1176432	0	0	#NAME?	0.002053178	hsa_circ_0019975	http://www.circbase.org/cgi-bin/singlerecord.cgi?id=hsa_circ_0019975
hsa_circ:chr11:107260800-107289013	CWF19L2	30.1176432	0	0	#NAME?	0.002053178	hsa_circ_0006868	http://www.circbase.org/cgi-bin/singlerecord.cgi?id=hsa_circ_0006868
hsa_circ:chr12:9096001-9096506	M6PR	30.1176432	0	0	#NAME?	0.002053178	hsa_circ_0002373	http://www.circbase.org/cgi-bin/singlerecord.cgi?id=hsa_circ_0002373
hsa_circ:chr15:69713986-69714774	KIF23	30.1176432	0	0	#NAME?	0.002053178	hsa_circ_0004266	http://www.circbase.org/cgi-bin/singlerecord.cgi?id=hsa_circ_0004266
hsa_circ:chr16:1774558-1779579	MAPK8IP3	30.1176432	0	0	#NAME?	0.002053178	hsa_circ_0008480	http://www.circbase.org/cgi-bin/singlerecord.cgi?id=hsa_circ_0008480
hsa_circ:chr19:53231983-53233258	ZNF611	30.1176432	0	0	#NAME?	0.002053178	hsa_circ_0052114	http://www.circbase.org/cgi-bin/singlerecord.cgi?id=hsa_circ_0052114
hsa_circ:chr20:43547547-43547918	PABPC1L	30.1176432	0	0	#NAME?	0.002053178	hsa_circ_0060516	http://www.circbase.org/cgi-bin/singlerecord.cgi?id=hsa_circ_0060516
hsa_circ:chr20:60831113-60835181	OSBPL2	30.1176432	0	0	#NAME?	0.002053178	NA	NA
hsa_circ:chr3:12616291-12618240	MKRN2	30.1176432	0	0	#NAME?	0.002053178	hsa_circ_0006619	http://www.circbase.org/cgi-bin/singlerecord.cgi?id=hsa_circ_0006619
hsa_circ:chr5:68651476-68651780	AK6	30.1176432	0	0	#NAME?	0.002053178	hsa_circ_0004081	http://www.circbase.org/cgi-bin/singlerecord.cgi?id=hsa_circ_0004081
hsa_circ:chr8:6588232-6590171	AGPAT5	30.1176432	0	0	#NAME?	0.002053178	NA	NA
hsa_circ:chr9:88571275-88577095	NAA35	30.1176432	0	0	#NAME?	0.002053178	hsa_circ_0004267	http://www.circbase.org/cgi-bin/singlerecord.cgi?id=hsa_circ_0004267
hsa_circ:chr9:99589362-99607298	ZNF782	30.1176432	0	0	#NAME?	0.002053178	NA	NA
hsa_circ:chr10:103699620-103717489	C10orf76	31.23311147	0	0	#NAME?	0.001632117	hsa_circ_0004117	http://www.circbase.org/cgi-bin/singlerecord.cgi?id=hsa_circ_0004117
hsa_circ:chr10:65369947-65379560	REEP3	31.23311147	0	0	#NAME?	0.001632117	hsa_circ_0007626	http://www.circbase.org/cgi-bin/singlerecord.cgi?id=hsa_circ_0007626
hsa_circ:chr10:930387-931700	LARP4B	31.23311147	0	0	#NAME?	0.001632117	hsa_circ_0004202	http://www.circbase.org/cgi-bin/singlerecord.cgi?id=hsa_circ_0004202
hsa_circ:chr17:41199660-41209152	BRCA1	31.23311147	0	0	#NAME?	0.001632117	hsa_circ_0005659	http://www.circbase.org/cgi-bin/singlerecord.cgi?id=hsa_circ_0005659
hsa_circ:chr17:80755633-80772810	TBCD	31.23311147	0	0	#NAME?	0.001632117	hsa_circ_0046499	http://www.circbase.org/cgi-bin/singlerecord.cgi?id=hsa_circ_0046499
hsa_circ:chr1:231829572-231830551	DISC1,TSNAX-DISC1	31.23311147	0	0	#NAME?	0.001632117	NA	NA
hsa_circ:chr1:46775569-46775988	UQCRH	31.23311147	0	0	#NAME?	0.001632117	NA	NA
hsa_circ:chr3:128514203-128516912	RAB7A	31.23311147	0	0	#NAME?	0.001632117	hsa_circ_0067233	http://www.circbase.org/cgi-bin/singlerecord.cgi?id=hsa_circ_0067233
hsa_circ:chr4:75040223-75067087	MTHFD2L	31.23311147	0	0	#NAME?	0.001632117	hsa_circ_0069981	http://www.circbase.org/cgi-bin/singlerecord.cgi?id=hsa_circ_0069981
hsa_circ:chr11:9441958-9442245	IPO7	32.34857973	0	0	#NAME?	0.001299221	hsa_circ_0004857	http://www.circbase.org/cgi-bin/singlerecord.cgi?id=hsa_circ_0004857
hsa_circ:chr12:125599023-125603311	AACS	32.34857973	0	0	#NAME?	0.001299221	hsa_circ_0029377	http://www.circbase.org/cgi-bin/singlerecord.cgi?id=hsa_circ_0029377
hsa_circ:chr16:23091267-23093878	USP31	32.34857973	0	0	#NAME?	0.001299221	hsa_circ_0003704	http://www.circbase.org/cgi-bin/singlerecord.cgi?id=hsa_circ_0003704
hsa_circ:chr17:986760-1003975	ABR	32.34857973	0	0	#NAME?	0.001299221	hsa_circ_0005786	http://www.circbase.org/cgi-bin/singlerecord.cgi?id=hsa_circ_0005786
hsa_circ:chr17:66110563-66121621	LINC00674	32.34857973	0	0	#NAME?	0.001299221	NA	NA
hsa_circ:chr19:3496539-3496884	DOHH	32.34857973	0	0	#NAME?	0.001299221	hsa_circ_0048474	http://www.circbase.org/cgi-bin/singlerecord.cgi?id=hsa_circ_0048474
hsa_circ:chr20:35689506-35690673	RBL1	32.34857973	0	0	#NAME?	0.001299221	hsa_circ_0060236	http://www.circbase.org/cgi-bin/singlerecord.cgi?id=hsa_circ_0060236
hsa_circ:chr6:138528179-138531178	ARFGEF3	32.34857973	0	0	#NAME?	0.001299221	NA	NA
hsa_circ:chr7:4780469-4780654	FOXK1	32.34857973	0	0	#NAME?	0.001299221	hsa_circ_0079227	http://www.circbase.org/cgi-bin/singlerecord.cgi?id=hsa_circ_0079227
hsa_circ:chr9:34269255-34271928	KIF24	32.34857973	0	0	#NAME?	0.001299221	hsa_circ_0086748	http://www.circbase.org/cgi-bin/singlerecord.cgi?id=hsa_circ_0086748
hsa_circ:chr12:104705068-104721449	TXNRD1	33.464048	0	0	#NAME?	0.001035427	hsa_circ_0005424	http://www.circbase.org/cgi-bin/singlerecord.cgi?id=hsa_circ_0005424
hsa_circ:chr14:73544077-73550259	RBM25	33.464048	0	0	#NAME?	0.001035427	hsa_circ_0007053	http://www.circbase.org/cgi-bin/singlerecord.cgi?id=hsa_circ_0007053
hsa_circ:chr7:131060183-131113904	MKLN1	33.464048	0	0	#NAME?	0.001035427	NA	NA
hsa_circ:chr7:33185854-33217203	BBS9	33.464048	0	0	#NAME?	0.001035427	hsa_circ_0003162	http://www.circbase.org/cgi-bin/singlerecord.cgi?id=hsa_circ_0003162
hsa_circ:chr11:108129713-108138069	ATM	34.57951627	0	0	#NAME?	0.000825975	NA	NA
hsa_circ:chr14:73614503-73640415	PSEN1	34.57951627	0	0	#NAME?	0.000825975	hsa_circ_0002564	http://www.circbase.org/cgi-bin/singlerecord.cgi?id=hsa_circ_0002564
hsa_circ:chr17:30320884-30321740	SUZ12	34.57951627	0	0	#NAME?	0.000825975	hsa_circ_0042986	http://www.circbase.org/cgi-bin/singlerecord.cgi?id=hsa_circ_0042986
hsa_circ:chr19:45515194-45515534	RELB	34.57951627	0	0	#NAME?	0.000825975	hsa_circ_0051427	http://www.circbase.org/cgi-bin/singlerecord.cgi?id=hsa_circ_0051427
hsa_circ:chr3:124515235-124515664	ITGB5	34.57951627	0	0	#NAME?	0.000825975	hsa_circ_0067074	http://www.circbase.org/cgi-bin/singlerecord.cgi?id=hsa_circ_0067074
hsa_circ:chr4:54292039-54294350	FIP1L1	34.57951627	0	0	#NAME?	0.000825975	hsa_circ_0069748	http://www.circbase.org/cgi-bin/singlerecord.cgi?id=hsa_circ_0069748
hsa_circ:chr6:151277131-151286173	MTHFD1L	34.57951627	0	0	#NAME?	0.000825975	hsa_circ_0078293	http://www.circbase.org/cgi-bin/singlerecord.cgi?id=hsa_circ_0078293
hsa_circ:chr7:104714066-104717880	KMT2E	34.57951627	0	0	#NAME?	0.000825975	hsa_circ_0001736	http://www.circbase.org/cgi-bin/singlerecord.cgi?id=hsa_circ_0001736
hsa_circ:chr7:1937836-2041756	MAD1L1	34.57951627	0	0	#NAME?	0.000825975	hsa_circ_0004728	http://www.circbase.org/cgi-bin/singlerecord.cgi?id=hsa_circ_0004728
hsa_circ:chr12:110471602-110474133	ANKRD13A	35.69498453	0	0	#NAME?	0.000659386	hsa_circ_0028167	http://www.circbase.org/cgi-bin/singlerecord.cgi?id=hsa_circ_0028167
hsa_circ:chr15:65743337-65744440	DPP8	35.69498453	0	0	#NAME?	0.000659386	hsa_circ_0035892	http://www.circbase.org/cgi-bin/singlerecord.cgi?id=hsa_circ_0035892
hsa_circ:chr1:155679564-155686919	DAP3	35.69498453	0	0	#NAME?	0.000659386	hsa_circ_0014608	http://www.circbase.org/cgi-bin/singlerecord.cgi?id=hsa_circ_0014608
hsa_circ:chr6:35586873-35588051	FKBP5	35.69498453	0	0	#NAME?	0.000659386	hsa_circ_0076154	http://www.circbase.org/cgi-bin/singlerecord.cgi?id=hsa_circ_0076154
hsa_circ:chr8:141840571-141900868	PTK2	35.69498453	0	0	#NAME?	0.000659386	hsa_circ_0007786	http://www.circbase.org/cgi-bin/singlerecord.cgi?id=hsa_circ_0007786
hsa_circ:chr11:17899755-18029623	ENSG00000255448.1,SERGEF	36.8104528	0	0	#NAME?	0.000526695	hsa_circ_0021411	http://www.circbase.org/cgi-bin/singlerecord.cgi?id=hsa_circ_0021411
hsa_circ:chr13:98865474-98865667	FARP1	36.8104528	0	0	#NAME?	0.000526695	hsa_circ_0002557	http://www.circbase.org/cgi-bin/singlerecord.cgi?id=hsa_circ_0002557
hsa_circ:chr14:56114743-56115588	KTN1	36.8104528	0	0	#NAME?	0.000526695	hsa_circ_0004110	http://www.circbase.org/cgi-bin/singlerecord.cgi?id=hsa_circ_0004110
hsa_circ:chr1:179271812-179292630	SOAT1	36.8104528	0	0	#NAME?	0.000526695	NA	NA
hsa_circ:chr1:58992933-59002413	OMA1	36.8104528	0	0	#NAME?	0.000526695	hsa_circ_0000073	http://www.circbase.org/cgi-bin/singlerecord.cgi?id=hsa_circ_0000073
hsa_circ:chr7:133002038-133041327	EXOC4	36.8104528	0	0	#NAME?	0.000526695	hsa_circ_0082444	http://www.circbase.org/cgi-bin/singlerecord.cgi?id=hsa_circ_0082444
hsa_circ:chrX:153997442-153999154	DKC1	36.8104528	0	0	#NAME?	0.000526695	hsa_circ_0092143	http://www.circbase.org/cgi-bin/singlerecord.cgi?id=hsa_circ_0092143
hsa_circ:chr12:109539707-109541416	UNG	37.92592107	0	0	#NAME?	0.000420875	hsa_circ_0028097	http://www.circbase.org/cgi-bin/singlerecord.cgi?id=hsa_circ_0028097
hsa_circ:chr14:53525195-53527919	DDHD1	37.92592107	0	0	#NAME?	0.000420875	hsa_circ_0031972	http://www.circbase.org/cgi-bin/singlerecord.cgi?id=hsa_circ_0031972
hsa_circ:chr20:39721112-39729993	TOP1	37.92592107	0	0	#NAME?	0.000420875	NA	NA
hsa_circ:chr9:95018962-95048121	IARS	37.92592107	0	0	#NAME?	0.000420875	hsa_circ_0087493	http://www.circbase.org/cgi-bin/singlerecord.cgi?id=hsa_circ_0087493
hsa_circ:chr10:16794538-16824083	RSU1	39.04138933	0	0	#NAME?	0.00033641	hsa_circ_0006577	http://www.circbase.org/cgi-bin/singlerecord.cgi?id=hsa_circ_0006577
hsa_circ:chr10:27821436-27822923	RAB18	39.04138933	0	0	#NAME?	0.00033641	hsa_circ_0000226	http://www.circbase.org/cgi-bin/singlerecord.cgi?id=hsa_circ_0000226
hsa_circ:chr17:1437393-1461853	PITPNA	39.04138933	0	0	#NAME?	0.00033641	hsa_circ_0041252	http://www.circbase.org/cgi-bin/singlerecord.cgi?id=hsa_circ_0041252
hsa_circ:chr17:20921255-20924539	USP22	39.04138933	0	0	#NAME?	0.00033641	hsa_circ_0042471	http://www.circbase.org/cgi-bin/singlerecord.cgi?id=hsa_circ_0042471
hsa_circ:chr17:81006347-81006661	B3GNTL1	39.04138933	0	0	#NAME?	0.00033641	hsa_circ_0000819	http://www.circbase.org/cgi-bin/singlerecord.cgi?id=hsa_circ_0000819
hsa_circ:chr19:41122795-41125398	LTBP4	39.04138933	0	0	#NAME?	0.00033641	hsa_circ_0003859	http://www.circbase.org/cgi-bin/singlerecord.cgi?id=hsa_circ_0003859
hsa_circ:chr19:41242891-41243674	ITPKC	39.04138933	0	0	#NAME?	0.00033641	hsa_circ_0004321	http://www.circbase.org/cgi-bin/singlerecord.cgi?id=hsa_circ_0004321
hsa_circ:chr3:47210659-47210886	KIF9-AS1	39.04138933	0	0	#NAME?	0.00033641	hsa_circ_0008377	http://www.circbase.org/cgi-bin/singlerecord.cgi?id=hsa_circ_0008377
hsa_circ:chr7:24663285-24681487	MPP6	39.04138933	0	0	#NAME?	0.00033641	hsa_circ_0079619	http://www.circbase.org/cgi-bin/singlerecord.cgi?id=hsa_circ_0079619
hsa_circ:chr7:66532272-66548526	TYW1	39.04138933	0	0	#NAME?	0.00033641	hsa_circ_0007252	http://www.circbase.org/cgi-bin/singlerecord.cgi?id=hsa_circ_0007252
hsa_circ:chr5:67522118-67522837	PIK3R1	40.1568576	0	0	#NAME?	0.000268984	hsa_circ_0006411	http://www.circbase.org/cgi-bin/singlerecord.cgi?id=hsa_circ_0006411
hsa_circ:chr10:75451801-75473090	AGAP5,ENSG00000242288.6;BMS1P4,ENSG00000242288.6,ENSG00000271816.1,ENSG00000272140.2	41.27232587	0	0	#NAME?	0.000215125	NA	NA
hsa_circ:chr1:150999709-151001420	PRUNE1	41.27232587	0	0	#NAME?	0.000215125	hsa_circ_0014088	http://www.circbase.org/cgi-bin/singlerecord.cgi?id=hsa_circ_0014088
hsa_circ:chr1:151209034-151209239	PIP5K1A	41.27232587	0	0	#NAME?	0.000215125	hsa_circ_0003432	http://www.circbase.org/cgi-bin/singlerecord.cgi?id=hsa_circ_0003432
hsa_circ:chr7:128619037-128620085	TNPO3	41.27232587	0	0	#NAME?	0.000215125	hsa_circ_0082250	http://www.circbase.org/cgi-bin/singlerecord.cgi?id=hsa_circ_0082250
hsa_circ:chr9:125652591-125652824	RC3H2	41.27232587	0	0	#NAME?	0.000215125	hsa_circ_0006237	http://www.circbase.org/cgi-bin/singlerecord.cgi?id=hsa_circ_0006237
hsa_circ:chr14:35565764-35568590	PPP2R3C	42.38779413	0	0	#NAME?	0.000172075	hsa_circ_0031657	http://www.circbase.org/cgi-bin/singlerecord.cgi?id=hsa_circ_0031657
hsa_circ:chr15:62325640-62336454	VPS13C	42.38779413	0	0	#NAME?	0.000172075	hsa_circ_0005761	http://www.circbase.org/cgi-bin/singlerecord.cgi?id=hsa_circ_0005761
hsa_circ:chr16:16205232-16205439	ABCC1	42.38779413	0	0	#NAME?	0.000172075	hsa_circ_0038138	http://www.circbase.org/cgi-bin/singlerecord.cgi?id=hsa_circ_0038138
hsa_circ:chr19:311845-313643	MIER2	42.38779413	0	0	#NAME?	0.000172075	NA	NA
hsa_circ:chr7:6854395-6862991	CCZ1B	42.38779413	0	0	#NAME?	0.000172075	hsa_circ_0003943	http://www.circbase.org/cgi-bin/singlerecord.cgi?id=hsa_circ_0003943
hsa_circ:chr9:90313571-90315152	DAPK1	42.38779413	0	0	#NAME?	0.000172075	hsa_circ_0087421	http://www.circbase.org/cgi-bin/singlerecord.cgi?id=hsa_circ_0087421
hsa_circ:chr12:93192668-93192862	EEA1	43.5032624	0	0	#NAME?	0.000137648	NA	NA
hsa_circ:chr17:42512433-42541912	GPATCH8	43.5032624	0	0	#NAME?	0.000137648	hsa_circ_0008709	http://www.circbase.org/cgi-bin/singlerecord.cgi?id=hsa_circ_0008709
hsa_circ:chr17:62579579-62582288	SMURF2	43.5032624	0	0	#NAME?	0.000137648	hsa_circ_0045322	http://www.circbase.org/cgi-bin/singlerecord.cgi?id=hsa_circ_0045322
hsa_circ:chr2:135075100-135076310	MGAT5	43.5032624	0	0	#NAME?	0.000137648	hsa_circ_0008155	http://www.circbase.org/cgi-bin/singlerecord.cgi?id=hsa_circ_0008155
hsa_circ:chr2:197755552-197763093	PGAP1	43.5032624	0	0	#NAME?	0.000137648	hsa_circ_0057607	http://www.circbase.org/cgi-bin/singlerecord.cgi?id=hsa_circ_0057607
hsa_circ:chr2:233612325-233626146	GIGYF2	43.5032624	0	0	#NAME?	0.000137648	hsa_circ_0003341	http://www.circbase.org/cgi-bin/singlerecord.cgi?id=hsa_circ_0003341
hsa_circ:chr3:135979321-135980907	PCCB	43.5032624	0	0	#NAME?	0.000137648	hsa_circ_0001341	http://www.circbase.org/cgi-bin/singlerecord.cgi?id=hsa_circ_0001341
hsa_circ:chr3:138400809-138403645	PIK3CB	43.5032624	0	0	#NAME?	0.000137648	hsa_circ_0004431	http://www.circbase.org/cgi-bin/singlerecord.cgi?id=hsa_circ_0004431
hsa_circ:chr8:99146177-99146887	POP1	43.5032624	0	0	#NAME?	0.000137648	NA	NA
hsa_circ:chr9:130947826-130950213	CIZ1	43.5032624	0	0	#NAME?	0.000137648	hsa_circ_0088744	http://www.circbase.org/cgi-bin/singlerecord.cgi?id=hsa_circ_0088744
hsa_circ:chr12:122962388-122962839	ZCCHC8	44.61873067	0	0	#NAME?	0.000110106	hsa_circ_0029072	http://www.circbase.org/cgi-bin/singlerecord.cgi?id=hsa_circ_0029072
hsa_circ:chr2:86386659-86389202	IMMT	44.61873067	0	0	#NAME?	0.000110106	hsa_circ_0055517	http://www.circbase.org/cgi-bin/singlerecord.cgi?id=hsa_circ_0055517
hsa_circ:chr12:111990084-111990781	ATXN2	45.73419893	0	0	#NAME?	8.81E-05	hsa_circ_0028270	http://www.circbase.org/cgi-bin/singlerecord.cgi?id=hsa_circ_0028270
hsa_circ:chr13:114265311-114277601	TFDP1	45.73419893	0	0	#NAME?	8.81E-05	hsa_circ_0031038	http://www.circbase.org/cgi-bin/singlerecord.cgi?id=hsa_circ_0031038
hsa_circ:chr18:46858234-46906128	DYM	45.73419893	0	0	#NAME?	8.81E-05	hsa_circ_0002501	http://www.circbase.org/cgi-bin/singlerecord.cgi?id=hsa_circ_0002501
hsa_circ:chr2:61014082-61014755	PAPOLG	45.73419893	0	0	#NAME?	8.81E-05	NA	NA
hsa_circ:chr6:100006373-100009557	CCNC	45.73419893	0	0	#NAME?	8.81E-05	hsa_circ_0003326	http://www.circbase.org/cgi-bin/singlerecord.cgi?id=hsa_circ_0003326
hsa_circ:chr7:5778907-5781446	RNF216	45.73419893	0	0	#NAME?	8.81E-05	hsa_circ_0007501	http://www.circbase.org/cgi-bin/singlerecord.cgi?id=hsa_circ_0007501
hsa_circ:chr15:63845914-63855207	USP3	46.8496672	0	0	#NAME?	7.04E-05	hsa_circ_0008153	http://www.circbase.org/cgi-bin/singlerecord.cgi?id=hsa_circ_0008153
hsa_circ:chr19:38609946-38610522	SIPA1L3	46.8496672	0	0	#NAME?	7.04E-05	hsa_circ_0005081	http://www.circbase.org/cgi-bin/singlerecord.cgi?id=hsa_circ_0005081
hsa_circ:chr5:65307877-65310553	ERBIN	46.8496672	0	0	#NAME?	7.04E-05	hsa_circ_0001494	http://www.circbase.org/cgi-bin/singlerecord.cgi?id=hsa_circ_0001494
hsa_circ:chr12:118619176-118619412	TAOK3	47.96513547	0	0	#NAME?	5.63E-05	hsa_circ_0000446	http://www.circbase.org/cgi-bin/singlerecord.cgi?id=hsa_circ_0000446
hsa_circ:chr16:89824985-89828430	FANCA	47.96513547	0	0	#NAME?	5.63E-05	hsa_circ_0002766	http://www.circbase.org/cgi-bin/singlerecord.cgi?id=hsa_circ_0002766
hsa_circ:chr19:39408364-39409453	SARS2	47.96513547	0	0	#NAME?	5.63E-05	hsa_circ_0050954	http://www.circbase.org/cgi-bin/singlerecord.cgi?id=hsa_circ_0050954
hsa_circ:chr1:5987709-5993389	NPHP4	47.96513547	0	0	#NAME?	5.63E-05	hsa_circ_0007804	http://www.circbase.org/cgi-bin/singlerecord.cgi?id=hsa_circ_0007804
hsa_circ:chr20:34487292-34487570	PHF20	47.96513547	0	0	#NAME?	5.63E-05	NA	NA
hsa_circ:chr8:28595036-28600731	EXTL3	47.96513547	0	0	#NAME?	5.63E-05	hsa_circ_0005411	http://www.circbase.org/cgi-bin/singlerecord.cgi?id=hsa_circ_0005411
hsa_circ:chr9:128061169-128061385	GAPVD1	47.96513547	0	0	#NAME?	5.63E-05	hsa_circ_0088568	http://www.circbase.org/cgi-bin/singlerecord.cgi?id=hsa_circ_0088568
hsa_circ:chr11:63961661-63965446	STIP1	49.08060373	0	0	#NAME?	4.50E-05	NA	NA
hsa_circ:chr18:77208782-77211816	NFATC1	49.08060373	0	0	#NAME?	4.50E-05	hsa_circ_0000859	http://www.circbase.org/cgi-bin/singlerecord.cgi?id=hsa_circ_0000859
hsa_circ:chr19:4354946-4355170	MPND	49.08060373	0	0	#NAME?	4.50E-05	hsa_circ_0003999	http://www.circbase.org/cgi-bin/singlerecord.cgi?id=hsa_circ_0003999
hsa_circ:chr1:54506429-54509198	TMEM59	49.08060373	0	0	#NAME?	4.50E-05	hsa_circ_0012634	http://www.circbase.org/cgi-bin/singlerecord.cgi?id=hsa_circ_0012634
hsa_circ:chr20:61287711-61300430	SLCO4A1	49.08060373	0	0	#NAME?	4.50E-05	NA	NA
hsa_circ:chr5:36211946-36227667	NADK2	49.08060373	0	0	#NAME?	4.50E-05	hsa_circ_0002292	http://www.circbase.org/cgi-bin/singlerecord.cgi?id=hsa_circ_0002292
hsa_circ:chr16:16218646-16219768	ABCC1	50.196072	0	0	#NAME?	3.60E-05	hsa_circ_0000679	http://www.circbase.org/cgi-bin/singlerecord.cgi?id=hsa_circ_0000679
hsa_circ:chr2:10784446-10808849	NOL10	50.196072	0	0	#NAME?	3.60E-05	hsa_circ_0000977	http://www.circbase.org/cgi-bin/singlerecord.cgi?id=hsa_circ_0000977
hsa_circ:chr3:171965323-171969331	FNDC3B	50.196072	0	0	#NAME?	3.60E-05	hsa_circ_0006156	http://www.circbase.org/cgi-bin/singlerecord.cgi?id=hsa_circ_0006156
hsa_circ:chr7:74119496-74133260	GTF2I	50.196072	0	0	#NAME?	3.60E-05	hsa_circ_0005513	http://www.circbase.org/cgi-bin/singlerecord.cgi?id=hsa_circ_0005513
hsa_circ:chr8:98725890-98731417	MTDH	50.196072	0	0	#NAME?	3.60E-05	hsa_circ_0003117	http://www.circbase.org/cgi-bin/singlerecord.cgi?id=hsa_circ_0003117
hsa_circ:chr15:73991927-73996813	CD276	51.31154027	0	0	#NAME?	2.88E-05	hsa_circ_0036254	http://www.circbase.org/cgi-bin/singlerecord.cgi?id=hsa_circ_0036254
hsa_circ:chr5:137902315-137906830	HSPA9	51.31154027	0	0	#NAME?	2.88E-05	hsa_circ_0074151	http://www.circbase.org/cgi-bin/singlerecord.cgi?id=hsa_circ_0074151
hsa_circ:chr8:67986478-67988816	CSPP1	51.31154027	0	0	#NAME?	2.88E-05	hsa_circ_0002263	http://www.circbase.org/cgi-bin/singlerecord.cgi?id=hsa_circ_0002263
hsa_circ:chr17:18243357-18244127	SHMT1	52.42700853	0	0	#NAME?	2.30E-05	hsa_circ_0042338	http://www.circbase.org/cgi-bin/singlerecord.cgi?id=hsa_circ_0042338
hsa_circ:chr2:242343243-242347030	FARP2	52.42700853	0	0	#NAME?	2.30E-05	NA	NA
hsa_circ:chr7:157013383-157016045	UBE3C	52.42700853	0	0	#NAME?	2.30E-05	NA	NA
hsa_circ:chr8:141799573-141813749	PTK2	52.42700853	0	0	#NAME?	2.30E-05	hsa_circ_0003066	http://www.circbase.org/cgi-bin/singlerecord.cgi?id=hsa_circ_0003066
hsa_circ:chr10:128859932-128908618	DOCK1	53.5424768	0	0	#NAME?	1.85E-05	hsa_circ_0020462	http://www.circbase.org/cgi-bin/singlerecord.cgi?id=hsa_circ_0020462
hsa_circ:chr19:11024553-11027453	CARM1	53.5424768	0	0	#NAME?	1.85E-05	hsa_circ_0049356	http://www.circbase.org/cgi-bin/singlerecord.cgi?id=hsa_circ_0049356
hsa_circ:chr20:2928628-2945848	PTPRA	53.5424768	0	0	#NAME?	1.85E-05	hsa_circ_0005265	http://www.circbase.org/cgi-bin/singlerecord.cgi?id=hsa_circ_0005265
hsa_circ:chr12:117423011-117426674	ENSG00000257279.1,FBXW8,LOC100506551	54.65794507	0	0	#NAME?	1.48E-05	hsa_circ_0006150	http://www.circbase.org/cgi-bin/singlerecord.cgi?id=hsa_circ_0006150
hsa_circ:chr15:41361768-41362745	INO80	55.77341333	0	0	#NAME?	1.19E-05	hsa_circ_0007489	http://www.circbase.org/cgi-bin/singlerecord.cgi?id=hsa_circ_0007489
hsa_circ:chr19:8533658-8539128	HNRNPM	55.77341333	0	0	#NAME?	1.19E-05	hsa_circ_0003765	http://www.circbase.org/cgi-bin/singlerecord.cgi?id=hsa_circ_0003765
hsa_circ:chr12:30893954-30904067	CAPRIN2	58.00434987	0	0	#NAME?	7.63E-06	NA	NA
hsa_circ:chr17:66446869-66449133	WIPI1	58.00434987	0	0	#NAME?	7.63E-06	hsa_circ_0003142	http://www.circbase.org/cgi-bin/singlerecord.cgi?id=hsa_circ_0003142
hsa_circ:chr19:42839187-42839537	MEGF8	59.11981814	0	0	#NAME?	6.13E-06	NA	NA
hsa_circ:chr22:38698866-38699253	CSNK1E,LOC400927-CSNK1E	59.11981814	0	0	#NAME?	6.13E-06	hsa_circ_0063305	http://www.circbase.org/cgi-bin/singlerecord.cgi?id=hsa_circ_0063305
hsa_circ:chr8:125332327-125339662	TMEM65	59.11981814	0	0	#NAME?	6.13E-06	hsa_circ_0085495	http://www.circbase.org/cgi-bin/singlerecord.cgi?id=hsa_circ_0085495
hsa_circ:chr12:120995085-120995485	RNF10	60.2352864	0	0	#NAME?	4.93E-06	hsa_circ_0028899	http://www.circbase.org/cgi-bin/singlerecord.cgi?id=hsa_circ_0028899
hsa_circ:chr3:185638892-185639914	TRA2B	60.2352864	0	0	#NAME?	4.93E-06	hsa_circ_0006840	http://www.circbase.org/cgi-bin/singlerecord.cgi?id=hsa_circ_0006840
hsa_circ:chr4:77976303-77987558	CCNI	60.2352864	0	0	#NAME?	4.93E-06	hsa_circ_0003373	http://www.circbase.org/cgi-bin/singlerecord.cgi?id=hsa_circ_0003373
hsa_circ:chr1:172520652-172526934	SUCO	61.35075467	0	0	#NAME?	3.96E-06	hsa_circ_0000160	http://www.circbase.org/cgi-bin/singlerecord.cgi?id=hsa_circ_0000160
hsa_circ:chr22:41664101-41677086	RANGAP1	61.35075467	0	0	#NAME?	3.96E-06	hsa_circ_0063534	http://www.circbase.org/cgi-bin/singlerecord.cgi?id=hsa_circ_0063534
hsa_circ:chr9:127670656-127674305	GOLGA1	61.35075467	0	0	#NAME?	3.96E-06	hsa_circ_0002883	http://www.circbase.org/cgi-bin/singlerecord.cgi?id=hsa_circ_0002883
hsa_circ:chr7:6624647-6624891	ZDHHC4	63.5816912	0	0	#NAME?	2.56E-06	hsa_circ_0079385	http://www.circbase.org/cgi-bin/singlerecord.cgi?id=hsa_circ_0079385
hsa_circ:chr9:99220661-99220823	HABP4	65.81262774	0	0	#NAME?	1.66E-06	hsa_circ_0009125	http://www.circbase.org/cgi-bin/singlerecord.cgi?id=hsa_circ_0009125
hsa_circ:chr19:18684103-18684558	UBA52	66.928096	0	0	#NAME?	1.34E-06	hsa_circ_0005568	http://www.circbase.org/cgi-bin/singlerecord.cgi?id=hsa_circ_0005568
hsa_circ:chr17:80828100-80861354	TBCD	68.04356427	0	0	#NAME?	1.08E-06	hsa_circ_0046524	http://www.circbase.org/cgi-bin/singlerecord.cgi?id=hsa_circ_0046524
hsa_circ:chr9:130230019-130236210	LRSAM1	68.04356427	0	0	#NAME?	1.08E-06	hsa_circ_0088661	http://www.circbase.org/cgi-bin/singlerecord.cgi?id=hsa_circ_0088661
hsa_circ:chr10:5838726-5842668	GDI2	70.2745008	0	0	#NAME?	7.01E-07	hsa_circ_0002478	http://www.circbase.org/cgi-bin/singlerecord.cgi?id=hsa_circ_0002478
hsa_circ:chr12:120612965-120614020	GCN1	70.2745008	0	0	#NAME?	7.01E-07	hsa_circ_0007129	http://www.circbase.org/cgi-bin/singlerecord.cgi?id=hsa_circ_0007129
hsa_circ:chr14:67812485-67814170	ATP6V1D	70.2745008	0	0	#NAME?	7.01E-07	NA	NA
hsa_circ:chr19:49593548-49593777	SNRNP70	70.2745008	0	0	#NAME?	7.01E-07	hsa_circ_0051849	http://www.circbase.org/cgi-bin/singlerecord.cgi?id=hsa_circ_0051849
hsa_circ:chr11:126142864-126143349	FOXRED1	71.38996907	0	0	#NAME?	5.66E-07	hsa_circ_0002019	http://www.circbase.org/cgi-bin/singlerecord.cgi?id=hsa_circ_0002019
hsa_circ:chr3:47702784-47719801	SMARCC1	71.38996907	0	0	#NAME?	5.66E-07	hsa_circ_0003602	http://www.circbase.org/cgi-bin/singlerecord.cgi?id=hsa_circ_0003602
hsa_circ:chr1:235643370-235658138	B3GALNT2	72.50543734	0	0	#NAME?	4.57E-07	hsa_circ_0002343	http://www.circbase.org/cgi-bin/singlerecord.cgi?id=hsa_circ_0002343
hsa_circ:chr8:30332295-30336893	RBPMS	74.73637387	0	0	#NAME?	2.98E-07	hsa_circ_0007409	http://www.circbase.org/cgi-bin/singlerecord.cgi?id=hsa_circ_0007409
hsa_circ:chr12:123798167-123800207	SBNO1	76.9673104	0	0	#NAME?	1.95E-07	hsa_circ_0005310	http://www.circbase.org/cgi-bin/singlerecord.cgi?id=hsa_circ_0005310
hsa_circ:chr20:62303909-62305446	RTEL1,RTEL1-TNFRSF6B	76.9673104	0	0	#NAME?	1.95E-07	hsa_circ_0061170	http://www.circbase.org/cgi-bin/singlerecord.cgi?id=hsa_circ_0061170
hsa_circ:chr9:91943575-91943801	SECISBP2	76.9673104	0	0	#NAME?	1.95E-07	hsa_circ_0005432	http://www.circbase.org/cgi-bin/singlerecord.cgi?id=hsa_circ_0005432
hsa_circ:chr20:35812583-35812776	RPN2	78.08277867	0	0	#NAME?	1.57E-07	hsa_circ_0005759	http://www.circbase.org/cgi-bin/singlerecord.cgi?id=hsa_circ_0005759
hsa_circ:chr4:54011500-54011749	SCFD2	78.08277867	0	0	#NAME?	1.57E-07	hsa_circ_0002000	http://www.circbase.org/cgi-bin/singlerecord.cgi?id=hsa_circ_0002000
hsa_circ:chr3:12558110-12560696	TSEN2	79.19824694	0	0	#NAME?	1.27E-07	hsa_circ_0005028	http://www.circbase.org/cgi-bin/singlerecord.cgi?id=hsa_circ_0005028
hsa_circ:chr4:103446669-103459113	NFKB1	79.19824694	0	0	#NAME?	1.27E-07	hsa_circ_0008012	http://www.circbase.org/cgi-bin/singlerecord.cgi?id=hsa_circ_0008012
hsa_circ:chr1:28907072-28907741	SNHG12	80.3137152	0	0	#NAME?	1.03E-07	hsa_circ_0005174	http://www.circbase.org/cgi-bin/singlerecord.cgi?id=hsa_circ_0005174
hsa_circ:chr5:149900430-149901329	NDST1	80.3137152	0	0	#NAME?	1.03E-07	hsa_circ_0001986	http://www.circbase.org/cgi-bin/singlerecord.cgi?id=hsa_circ_0001986
hsa_circ:chr2:131890475-131897848	PLEKHB2	81.42918347	0	0	#NAME?	8.34E-08	hsa_circ_0056495	http://www.circbase.org/cgi-bin/singlerecord.cgi?id=hsa_circ_0056495
hsa_circ:chr19:46357433-46357765	SYMPK	83.66012	0	0	#NAME?	5.47E-08	hsa_circ_0002105	http://www.circbase.org/cgi-bin/singlerecord.cgi?id=hsa_circ_0002105
hsa_circ:chr2:148653870-148657467	ACVR2A	84.77558827	0	0	#NAME?	4.43E-08	hsa_circ_0001073	http://www.circbase.org/cgi-bin/singlerecord.cgi?id=hsa_circ_0001073
hsa_circ:chr6:30002685-30003760	ENSG00000204623.4,ZNRD1ASP	84.77558827	0	0	#NAME?	4.43E-08	hsa_circ_0075917	http://www.circbase.org/cgi-bin/singlerecord.cgi?id=hsa_circ_0075917
hsa_circ:chr9:126519982-126531842	DENND1A	85.89105654	0	0	#NAME?	3.59E-08	hsa_circ_0088474	http://www.circbase.org/cgi-bin/singlerecord.cgi?id=hsa_circ_0088474
hsa_circ:chr16:21979949-21987564	UQCRC2	92.58386614	0	0	#NAME?	1.02E-08	hsa_circ_0006485	http://www.circbase.org/cgi-bin/singlerecord.cgi?id=hsa_circ_0006485
hsa_circ:chr1:161071838-161072165	PFDN2	101.5076123	0	0	#NAME?	1.95E-09	hsa_circ_0000145	http://www.circbase.org/cgi-bin/singlerecord.cgi?id=hsa_circ_0000145
hsa_circ:chr5:137278564-137278905	FAM13B	104.8540171	0	0	#NAME?	1.05E-09	hsa_circ_0001534	http://www.circbase.org/cgi-bin/singlerecord.cgi?id=hsa_circ_0001534
hsa_circ:chr1:6659107-6659512	KLHL21	107.0849536	0	0	#NAME?	7.00E-10	hsa_circ_0004885	http://www.circbase.org/cgi-bin/singlerecord.cgi?id=hsa_circ_0004885
hsa_circ:chr16:88052034-88071617	BANP	118.2396363	0	0	#NAME?	9.13E-11	hsa_circ_0040819	http://www.circbase.org/cgi-bin/singlerecord.cgi?id=hsa_circ_0040819
hsa_circ:chr17:62587202-62602758	SMURF2	119.3551045	0	0	#NAME?	7.46E-11	hsa_circ_0002862	http://www.circbase.org/cgi-bin/singlerecord.cgi?id=hsa_circ_0002862
hsa_circ:chr13:52992127-53001354	VPS36	122.7015093	0	0	#NAME?	4.07E-11	hsa_circ_0030342	http://www.circbase.org/cgi-bin/singlerecord.cgi?id=hsa_circ_0030342
hsa_circ:chr19:41089304-41089623	SHKBP1	122.7015093	0	0	#NAME?	4.07E-11	hsa_circ_0000936	http://www.circbase.org/cgi-bin/singlerecord.cgi?id=hsa_circ_0000936
hsa_circ:chr7:141336760-141349133	AGK	131.6252555	0	0	#NAME?	8.15E-12	hsa_circ_0002980	http://www.circbase.org/cgi-bin/singlerecord.cgi?id=hsa_circ_0002980
hsa_circ:chr12:78552983-78562646	NAV3	151.7036843	0	0	#NAME?	2.29E-13	hsa_circ_0008146	http://www.circbase.org/cgi-bin/singlerecord.cgi?id=hsa_circ_0008146
hsa_circ:chr15:90431753-90432372	AP3S2,C15orf38-AP3S2	161.7428987	0	0	#NAME?	3.99E-14	hsa_circ_0002080	http://www.circbase.org/cgi-bin/singlerecord.cgi?id=hsa_circ_0002080
hsa_circ:chr17:80858527-80869665	TBCD	163.9738352	0	0	#NAME?	2.72E-14	hsa_circ_0005245	http://www.circbase.org/cgi-bin/singlerecord.cgi?id=hsa_circ_0005245
hsa_circ:chr10:1125951-1126416	WDR37	190.7450736	0	0	#NAME?	3.12E-16	hsa_circ_0004277	http://www.circbase.org/cgi-bin/singlerecord.cgi?id=hsa_circ_0004277
hsa_circ:chr1:247322308-247323115	ZNF124	192.9760101	0	0	#NAME?	2.17E-16	hsa_circ_0017348	http://www.circbase.org/cgi-bin/singlerecord.cgi?id=hsa_circ_0017348
hsa_circ:chr16:31733947-31734674	ZNF720	206.3616293	0	0	#NAME?	2.54E-17	hsa_circ_0007059	http://www.circbase.org/cgi-bin/singlerecord.cgi?id=hsa_circ_0007059
hsa_circ:chr16:354304-364683	AXIN1	276.6361301	0	0	#NAME?	6.84E-22	hsa_circ_0037158	http://www.circbase.org/cgi-bin/singlerecord.cgi?id=hsa_circ_0037158
hsa_circ:chr1:156303338-156304709	CCT3	302.2919003	0	0	#NAME?	1.91E-23	hsa_circ_0004680	http://www.circbase.org/cgi-bin/singlerecord.cgi?id=hsa_circ_0004680
